# Supplementary material for: Willingness to pay for antiretroviral therapy, viral load, and premium services; A contingent valuation survey of people living with HIV in southern Nigeria
Source: PLoS One. 2023 Nov 16;18(11):e0289507. doi: 10.1371/journal.pone.0289507 (PMC10653503; doi:10.1371/journal.pone.0289507)
Supplement: S1 Data — (XLSX) [file pone.0289507.s001.xlsx]

## Sheet: WTP.data.export
	state	lga	facility.name	facility.type	gender	age	age.category	marital.status	duration.ART	duration.ART.cat	LOE	emp.status	health.insurance	no.dependents	HH.income	ind.income	HH.role	aware.ART	aware.VL	WTP.VL	WTP.VL1	VL.max	consult.max	WTP.consult	WTP.consult1	WTP.ARV	ARV.max	WTP.ARV1	WTP.premium	premium.max	WTP.premium1	design.weights	ID	weightAUC
1	Akwaibom	lga_1	facility_1	Public	Female	25	25-34	Single	58	25 months or more	Secondary	Self-employed	No	2023-02-01	NGN18,000 and less	99999	Joint provider	Yes	Yes	yes	Yes	1000	1500	yes	Yes	yes	500	Yes	yes	3000	Yes	38.26	1	38.26
2	Akwaibom	lga_1	facility_1	Public	Female	49	35-49	Married/Cohabiting	72	25 months or more	Secondary	Unemployed	No	None	NGN18,000 and less	0	Sole provider	Yes	Yes	no	No	NA	NA	no	No	no	NA	No	no	NA	No	38.26	2	38.26
3	Akwaibom	lga_1	facility_1	Public	Female	47	35-49	Widowed/Divorced	60	25 months or more	Secondary	Self-employed	Yes	2023-02-01	NGN18,000 and less	0	Joint provider	Yes	Yes	no	No	NA	NA	no	No	no	NA	No	no	NA	No	38.26	3	38.26
4	Akwaibom	lga_1	facility_1	Public	Female	39	35-49	Widowed/Divorced	58	25 months or more	Secondary	Self-employed	No	2023-02-01	NGN18,000 and less	99999	Joint provider	Yes	Yes	yes	Yes	2000	1500	yes	Yes	yes	2000	Yes	yes	500	Yes	38.26	4	38.26
5	Akwaibom	lga_1	facility_1	Public	Female	18	18-24	Single	18	13 - 24 months	Secondary	Unemployed	No	3 and above	NGN18,000 and less	0	Dependent	Yes	Yes	yes	Yes	1000	500	yes	Yes	yes	1000	Yes	yes	0	No	38.26	5	38.26
6	Akwaibom	lga_1	facility_1	Public	Female	22	18-24	Single	28	25 months or more	Secondary	Self-employed	No	2023-02-01	NGN18,000 and less	99999	Joint provider	Yes	Yes	no	No	NA	999	yes	Yes	yes	1500	Yes	yes	500	Yes	38.26	6	38.26
7	Akwaibom	lga_1	facility_1	Public	Female	45	35-49	Married/Cohabiting	28	25 months or more	Secondary	Unemployed	No	2023-02-01	NGN18,000 and less	99999	Joint provider	Yes	Yes	yes	Yes	1000	500	yes	Yes	yes	1000	Yes	yes	1000	Yes	38.26	7	38.26
8	Akwaibom	lga_1	facility_1	Public	Male	18	18-24	Single	29	25 months or more	Secondary	Unemployed	No	3 and above	NGN18,000 and less	0	Dependent	Yes	Yes	yes	Yes	500	500	yes	Yes	yes	500	Yes	yes	500	Yes	38.26	8	38.26
9	Akwaibom	lga_1	facility_1	Public	Female	40	35-49	Single	60	25 months or more	Secondary	Unemployed	No	None	NGN18,000 and less	0	Sole provider	Yes	Yes	no	No	NA	NA	no	No	no	NA	No	no	NA	No	38.26	9	38.26
10	Akwaibom	lga_1	facility_1	Public	Female	38	35-49	Single	36	12 months or less	Secondary	Unemployed	No	None	NGN18,000 and less	0	Sole provider	Yes	Yes	no	No	NA	NA	no	No	no	NA	No	no	NA	No	38.26	10	38.26
11	Akwaibom	lga_1	facility_1	Public	Male	38	35-49	Single	8	12 months or less	Primary	Self-employed	No	None	NGN18,000 and less	0	Sole provider	Yes	Yes	yes	Yes	500	500	yes	Yes	yes	500	Yes	no	NA	No	38.26	11	38.26
12	Akwaibom	lga_1	facility_1	Public	Female	20	18-24	Married/Cohabiting	15	13 - 24 months	Tertiary	Employed	No	None	NGN18,000 and less	0	Sole provider	Yes	Yes	yes	Yes	500	500	yes	Yes	yes	500	Yes	no	NA	No	38.26	13	38.26
13	Akwaibom	lga_1	facility_1	Public	Male	33	25-34	Married/Cohabiting	18	13 - 24 months	Secondary	Self-employed	No	None	NGN18,000 and less	0	Sole provider	Yes	Yes	no	No	NA	1000	yes	Yes	yes	1000	Yes	no	NA	No	38.26	15	38.26
14	Akwaibom	lga_1	facility_1	Public	Male	44	35-49	Single	36	25 months or more	Secondary	Employed	No	None	NGN18,000 and less	6000	Sole provider	Yes	Yes	yes	Yes	500	NA	no	No	yes	500	Yes	no	NA	No	38.26	16	38.26
15	Akwaibom	lga_5	facility_10	Public	Female	50	50 and above	Widowed/Divorced	132	25 months or more	Secondary	Self-employed	No	3 and above	NGN18,000 and less	10000	Joint provider	Yes	Yes	yes	Yes	200	500	yes	Yes	yes	1000	Yes	no	NA	No	53.6451	17	53.6451
16	Akwaibom	lga_5	facility_10	Public	Female	40	35-49	Married/Cohabiting	36	25 months or more	Primary	Self-employed	No	3 and above	NGN18,000 and less	99999	Joint provider	Yes	Yes	yes	Yes	2000	NA	no	No	yes	2000	Yes	yes	2000	Yes	53.6451	18	53.6451
17	Akwaibom	lga_5	facility_10	Public	Female	51	50 and above	Widowed/Divorced	36	25 months or more	Primary	Self-employed	No	None	NGN18,000 and less	5000	Joint provider	Yes	Yes	yes	Yes	500	1000	yes	Yes	yes	1000	Yes	no	NA	No	53.6451	19	53.6451
18	Akwaibom	lga_5	facility_10	Public	Female	32	25-34	Single	96	13 - 24 months	Secondary	Employed	No	None	NGN18,000 and less	8000	Sole provider	Yes	Yes	yes	Yes	1000	500	yes	Yes	yes	1000	Yes	no	NA	No	53.6451	20	53.6451
19	Akwaibom	lga_5	facility_10	Public	Male	42	35-49	Married/Cohabiting	24	13 - 24 months	Secondary	Self-employed	No	3 and above	NGN19,000-99,000	20000	Sole provider	Yes	Yes	yes	Yes	1000	500	yes	Yes	yes	1000	Yes	no	NA	No	53.6451	21	53.6451
20	Akwaibom	lga_5	facility_10	Public	Female	18	18-24	Single	7	12 months or less	Secondary	Unemployed	No	2023-02-01	NGN19,000-99,000	99999	Dependent	Yes	Yes	no	No	NA	NA	no	No	no	NA	No	yes	200	Yes	53.6451	22	53.6451
21	Akwaibom	lga_5	facility_10	Public	Female	30	25-34	Single	15	13 - 24 months	Secondary	Unemployed	No	2023-02-01	NGN18,000 and less	99999	Sole provider	Yes	Yes	no	No	NA	NA	no	No	no	NA	No	no	NA	No	53.6451	23	53.6451
22	Akwaibom	lga_5	facility_10	Public	Female	42	35-49	Married/Cohabiting	36	25 months or more	Secondary	Self-employed	No	3 and above	NGN19,000-99,000	15000	Joint provider	Yes	Yes	yes	Yes	1000	NA	no	No	yes	1000	Yes	no	NA	No	53.6451	25	53.6451
23	Akwaibom	lga_5	facility_10	Public	Male	33	25-34	Single	60	25 months or more	Tertiary	Unemployed	No	None	NGN19,000-99,000	2000	Dependent	Yes	Yes	yes	Yes	5000	NA	no	No	yes	1000	Yes	no	NA	No	53.6451	26	53.6451
24	Akwaibom	lga_5	facility_10	Public	Female	51	50 and above	Married/Cohabiting	15	13 - 24 months	Secondary	Self-employed	Yes	2023-02-01	NGN19,000-99,000	99999	Joint provider	Yes	Yes	yes	Yes	1000	2000	yes	Yes	yes	1000	Yes	yes	5000	Yes	53.6451	27	53.6451
25	Akwaibom	lga_5	facility_10	Public	Female	30	25-34	Married/Cohabiting	12	12 months or less	Secondary	Self-employed	Yes	3 and above	NGN18,000 and less	99999	Joint provider	Yes	Yes	no	No	NA	NA	no	No	no	NA	No	no	NA	No	53.6451	28	53.6451
26	Akwaibom	lga_5	facility_10	Public	Female	30	25-34	Single	84	25 months or more	Primary	Unemployed	No	None	NGN18,000 and less	2000	Dependent	Yes	Yes	yes	Yes	100	500	yes	Yes	yes	300	Yes	no	NA	No	53.6451	29	53.6451
27	Akwaibom	lga_5	facility_10	Public	Female	31	25-34	Married/Cohabiting	108	25 months or more	Primary	Self-employed	No	2023-02-01	NGN19,000-99,000	99999	Joint provider	Yes	Yes	yes	Yes	500	500	yes	Yes	yes	1000	Yes	yes	7500	Yes	53.6451	30	53.6451
28	Akwaibom	lga_5	facility_10	Public	Female	40	35-49	Single	24	13 - 24 months	Secondary	Self-employed	No	2023-02-01	NGN18,000 and less	15000	Sole provider	Yes	Yes	no	No	NA	200	yes	Yes	yes	500	Yes	no	NA	No	53.6451	31	53.6451
29	Akwaibom	lga_5	facility_10	Public	Female	52	50 and above	Widowed/Divorced	48	25 months or more	Primary	Self-employed	No	2023-02-01	NGN18,000 and less	99999	Sole provider	Yes	Yes	no	No	NA	NA	no	No	no	NA	No	no	NA	No	53.6451	32	53.6451
30	Akwaibom	lga_5	facility_10	Public	Male	50	50 and above	Single	36	25 months or more	Primary	Unemployed	No	None	NGN19,000-99,000	20000	Sole provider	Yes	Yes	yes	Yes	1000	500	yes	Yes	yes	1000	Yes	no	NA	No	53.6451	33	53.6451
31	Akwaibom	lga_5	facility_10	Public	Female	44	35-49	Widowed/Divorced	12	12 months or less	Primary	Self-employed	No	2023-02-01	NGN18,000 and less	10000	Dependent	Yes	Yes	yes	Yes	500	500	yes	Yes	yes	1000	Yes	no	NA	No	53.6451	34	53.6451
32	Akwaibom	lga_5	facility_10	Public	Female	45	35-49	Married/Cohabiting	60	25 months or more	Primary	Self-employed	No	3 and above	NGN19,000-99,000	20000	Joint provider	Yes	Yes	no	No	NA	NA	no	No	yes	500	Yes	no	NA	No	53.6451	35	53.6451
33	Akwaibom	lga_5	facility_10	Public	Male	33	25-34	Married/Cohabiting	24	13 - 24 months	Secondary	Self-employed	No	2023-02-01	NGN19,000-99,000	99999	Joint provider	Yes	Yes	yes	Yes	10000	500	yes	Yes	yes	500	Yes	yes	7000	Yes	53.6451	36	53.6451
34	Akwaibom	lga_5	facility_10	Public	Female	29	25-34	Single	48	25 months or more	Primary	Self-employed	No	None	NGN18,000 and less	99999	Sole provider	Yes	Yes	yes	Yes	2000	500	yes	Yes	yes	2000	Yes	yes	2000	Yes	53.6451	37	53.6451
35	Akwaibom	lga_5	facility_10	Public	Male	30	25-34	Single	12	12 months or less	Secondary	Self-employed	No	2023-02-01	NGN19,000-99,000	20000	Sole provider	Yes	Yes	no	No	NA	NA	no	No	no	NA	No	no	NA	No	53.6451	38	53.6451
36	Akwaibom	lga_5	facility_10	Public	Female	42	35-49	Married/Cohabiting	60	25 months or more	Tertiary	Employed	No	2023-02-01	NGN19,000-99,000	99999	Joint provider	Yes	Yes	yes	Yes	200	NA	no	No	yes	500	Yes	no	NA	No	53.6451	40	53.6451
37	Akwaibom	lga_5	facility_10	Public	Male	46	35-49	Single	120	25 months or more	Secondary	Self-employed	No	3 and above	NGN19,000-99,000	37000	Sole provider	Yes	Yes	yes	Yes	200	500	yes	Yes	yes	2000	Yes	no	NA	No	53.6451	41	53.6451
38	Akwaibom	lga_5	facility_10	Public	Male	61	50 and above	Married/Cohabiting	120	13 - 24 months	Secondary	Self-employed	No	2023-02-01	NGN18,000 and less	18000	Sole provider	Yes	Yes	yes	Yes	200	NA	no	No	no	NA	No	no	NA	No	53.6451	42	53.6451
39	Akwaibom	lga_5	facility_10	Public	Female	49	35-49	Widowed/Divorced	12	12 months or less	Primary	Self-employed	No	2023-02-01	NGN18,000 and less	99999	Sole provider	Yes	Yes	no	No	NA	NA	no	No	no	NA	No	yes	1000	Yes	53.6451	44	53.6451
40	Akwaibom	lga_5	facility_10	Public	Female	40	35-49	Married/Cohabiting	36	13 - 24 months	Primary	Self-employed	No	3 and above	NGN19,000-99,000	5000	Joint provider	Yes	Yes	yes	Yes	1000	500	yes	Yes	yes	3000	Yes	no	NA	No	53.6451	45	53.6451
41	Akwaibom	lga_5	facility_10	Public	Female	44	35-49	Single	144	25 months or more	Primary	Self-employed	No	None	NGN18,000 and less	99999	Sole provider	Yes	Yes	yes	Yes	5000	500	yes	Yes	yes	2000	Yes	yes	1000	Yes	53.6451	46	53.6451
42	Akwaibom	lga_5	facility_10	Public	Male	30	25-34	Married/Cohabiting	72	25 months or more	Tertiary	Self-employed	No	2023-02-01	NGN18,000 and less	99999	Joint provider	Yes	Yes	yes	Yes	5000	2000	yes	Yes	yes	1000	Yes	yes	2000	Yes	53.6451	47	53.6451
43	Akwaibom	lga_5	facility_10	Public	Female	31	25-34	Married/Cohabiting	84	25 months or more	Primary	Unemployed	No	2023-02-01	NGN18,000 and less	99999	Joint provider	Yes	Yes	yes	Yes	500	200	yes	Yes	no	NA	No	no	NA	No	53.6451	48	53.6451
44	Akwaibom	lga_5	facility_10	Public	Male	38	35-49	Married/Cohabiting	72	25 months or more	Primary	Self-employed	No	2023-02-01	NGN18,000 and less	99999	Sole provider	Yes	Yes	no	No	NA	NA	no	No	no	NA	No	no	NA	No	53.6451	49	53.6451
45	Akwaibom	lga_5	facility_10	Public	Female	29	25-34	Widowed/Divorced	72	25 months or more	Primary	Self-employed	No	3 and above	NGN18,000 and less	99999	Sole provider	Yes	Yes	yes	Yes	2000	2000	yes	Yes	yes	1500	Yes	yes	2000	Yes	53.6451	50	53.6451
46	Akwaibom	lga_5	facility_10	Public	Female	46	35-49	Widowed/Divorced	84	25 months or more	Primary	Self-employed	No	2023-02-01	NGN19,000-99,000	30000	Sole provider	Yes	Yes	yes	Yes	1000	1000	yes	Yes	yes	2000	Yes	no	NA	No	53.6451	51	53.6451
47	Akwaibom	lga_5	facility_10	Public	Female	22	18-24	Single	36	25 months or more	Secondary	Unemployed	No	None	NGN18,000 and less	99999	Dependent	Yes	Yes	yes	Yes	1000	200	yes	Yes	yes	1000	Yes	yes	2000	Yes	53.6451	52	53.6451
48	Akwaibom	lga_5	facility_10	Public	Female	60	50 and above	Widowed/Divorced	36	12 months or less	None	Self-employed	No	3 and above	NGN18,000 and less	99999	Sole provider	Yes	Yes	no	No	NA	NA	no	No	no	NA	No	no	NA	No	53.6451	53	53.6451
49	Akwaibom	lga_5	facility_10	Public	Male	54	50 and above	Married/Cohabiting	84	25 months or more	Tertiary	Unemployed	No	3 and above	NGN19,000-99,000	25000	Sole provider	Yes	Yes	yes	Yes	7000	5000	yes	Yes	yes	5000	Yes	no	NA	No	53.6451	54	53.6451
50	Akwaibom	lga_5	facility_10	Public	Female	27	25-34	Single	240	25 months or more	Tertiary	Unemployed	No	2023-02-01	NGN19,000-99,000	99999	Dependent	Yes	Yes	yes	Yes	1000	500	yes	Yes	yes	1000	Yes	yes	1000	Yes	53.6451	55	53.6451
51	Akwaibom	lga_5	facility_10	Public	Female	25	25-34	Single	36	25 months or more	Secondary	Unemployed	No	None	NGN19,000-99,000	5000	Dependent	Yes	Yes	yes	Yes	1000	500	yes	Yes	yes	2000	Yes	no	NA	No	53.6451	56	53.6451
52	Lagos	lga_45	facility_100	Public	Female	29	25-34	Married/Cohabiting	24	13 - 24 months	Secondary	Unemployed	No	2023-02-01	NGN19,000-99,000	0	Dependent	Yes	Yes	yes	Yes	1000	500	yes	Yes	yes	500	Yes	no	NA	No	11.82	59	11.82
53	Lagos	lga_45	facility_100	Public	Female	34	25-34	Married/Cohabiting	132	25 months or more	Tertiary	Self-employed	No	3 and above	NGN19,000-99,000	50000	Joint provider	Yes	Yes	yes	Yes	5000	2000	yes	Yes	yes	1000	Yes	no	NA	No	11.82	63	11.82
54	Lagos	lga_45	facility_100	Public	Male	31	25-34	Single	60	12 months or less	Tertiary	Self-employed	No	None	NGN19,000-99,000	100000	Sole provider	Yes	Yes	yes	Yes	5000	2000	yes	Yes	yes	2000	Yes	yes	5000	Yes	11.82	64	11.82
55	Lagos	lga_45	facility_100	Public	Female	35	35-49	Married/Cohabiting	60	25 months or more	Secondary	Employed	No	3 and above	NGN19,000-99,000	9999	Joint provider	Yes	Yes	no	No	NA	1000	yes	Yes	yes	500	Yes	no	NA	No	11.82	65	11.82
56	Lagos	lga_45	facility_100	Public	Female	32	25-34	Married/Cohabiting	60	25 months or more	Tertiary	Employed	Yes	None	NGN100,000 and above	500000	Joint provider	Yes	Yes	yes	Yes	10000	NA	no	No	yes	4000	Yes	no	NA	No	11.82	66	11.82
57	Lagos	lga_45	facility_100	Public	Female	40	35-49	Married/Cohabiting	60	25 months or more	Secondary	Unemployed	No	None	NGN19,000-99,000	9999	Dependent	Yes	Yes	yes	Yes	5000	1000	yes	Yes	yes	500	Yes	no	NA	No	11.82	67	11.82
58	Lagos	lga_45	facility_100	Public	Female	30	25-34	Single	11	12 months or less	Secondary	Employed	No	2023-02-01	NGN18,000 and less	10000	Sole provider	Yes	Yes	yes	Yes	3000	1000	yes	Yes	yes	2000	Yes	no	NA	No	11.82	68	11.82
59	Lagos	lga_45	facility_100	Public	Female	27	25-34	Married/Cohabiting	6	12 months or less	Secondary	Self-employed	No	2023-02-01	NGN19,000-99,000	15000	Joint provider	Yes	Yes	no	No	NA	1000	yes	Yes	yes	1000	Yes	no	NA	No	11.82	69	11.82
60	Lagos	lga_45	facility_100	Public	Female	39	35-49	Married/Cohabiting	36	25 months or more	Secondary	Self-employed	No	None	NGN19,000-99,000	20000	Joint provider	Yes	Yes	yes	Yes	5000	2000	yes	Yes	yes	1000	Yes	no	NA	No	11.82	70	11.82
61	Lagos	lga_45	facility_100	Public	Female	30	25-34	Single	8	12 months or less	Tertiary	Employed	No	None	NGN19,000-99,000	30000	Dependent	Yes	Yes	yes	Yes	5000	2000	yes	Yes	yes	2000	Yes	no	NA	No	11.82	71	11.82
62	Lagos	lga_45	facility_100	Public	Female	37	35-49	Single	15	13 - 24 months	Secondary	Self-employed	No	2023-02-01	NGN19,000-99,000	30000	Joint provider	Yes	Yes	yes	Yes	5000	2000	yes	Yes	yes	1000	Yes	no	NA	No	11.82	72	11.82
63	Lagos	lga_45	facility_100	Public	Male	27	25-34	Single	36	25 months or more	Secondary	Self-employed	No	2023-02-01	NGN19,000-99,000	15000	Joint provider	Yes	Yes	yes	Yes	500	500	yes	Yes	no	NA	No	no	NA	No	11.82	73	11.82
64	Lagos	lga_45	facility_100	Public	Male	40	35-49	Single	12	12 months or less	Tertiary	Self-employed	No	None	NGN19,000-99,000	40000	Joint provider	Yes	Yes	yes	Yes	1500	500	yes	Yes	yes	1000	Yes	no	NA	No	11.82	74	11.82
65	Lagos	lga_45	facility_100	Public	Male	37	35-49	Married/Cohabiting	48	25 months or more	Secondary	Self-employed	No	None	NGN19,000-99,000	20000	Sole provider	Yes	Yes	yes	Yes	10000	2000	yes	Yes	yes	2000	Yes	no	NA	No	11.82	75	11.82
66	Lagos	lga_45	facility_100	Public	Male	50	50 and above	Married/Cohabiting	13	13 - 24 months	Tertiary	Self-employed	No	3 and above	NGN19,000-99,000	70000	Sole provider	Yes	Yes	yes	Yes	10000	1000	yes	Yes	yes	2000	Yes	no	NA	No	11.82	76	11.82
67	Lagos	lga_45	facility_100	Public	Female	40	35-49	Widowed/Divorced	128	12 months or less	Tertiary	Employed	No	3 and above	NGN18,000 and less	9999	Sole provider	Yes	Yes	no	No	NA	NA	no	No	no	NA	No	no	NA	No	11.82	77	11.82
68	Lagos	lga_46	facility_102	Public	Female	24	18-24	Married/Cohabiting	17	13 - 24 months	Tertiary	Self-employed	No	None	NGN19,000-99,000	30000	Joint provider	Yes	Yes	yes	Yes	5000	2000	yes	Yes	yes	4000	Yes	no	NA	No	5.95	79	5.95
69	Lagos	lga_46	facility_102	Public	Female	28	25-34	Married/Cohabiting	36	25 months or more	Primary	Self-employed	No	None	NGN19,000-99,000	99999	Dependent	Yes	Yes	yes	Yes	4000	2000	yes	Yes	yes	2000	Yes	no	NA	No	5.95	80	5.95
70	Lagos	lga_46	facility_102	Public	Male	64	50 and above	Widowed/Divorced	24	13 - 24 months	Tertiary	Employed	Yes	2023-02-01	NGN19,000-99,000	20000	Sole provider	Yes	Yes	yes	Yes	4000	2500	yes	Yes	yes	3000	Yes	no	NA	No	5.95	81	5.95
71	Lagos	lga_46	facility_102	Public	Male	42	35-49	Married/Cohabiting	7	12 months or less	Tertiary	Self-employed	No	None	NGN19,000-99,000	20000	Sole provider	Yes	Yes	yes	Yes	5000	3000	yes	Yes	yes	4000	Yes	no	NA	No	5.95	82	5.95
72	Lagos	lga_46	facility_102	Public	Female	28	25-34	Single	10	12 months or less	Tertiary	Unemployed	No	None	NGN19,000-99,000	9999	Dependent	Yes	Yes	yes	Yes	5000	2500	yes	Yes	yes	1000	Yes	no	NA	No	5.95	83	5.95
73	Lagos	lga_46	facility_102	Public	Female	38	35-49	Married/Cohabiting	24	13 - 24 months	Tertiary	Self-employed	No	None	NGN19,000-99,000	50000	Dependent	Yes	Yes	yes	Yes	5000	2500	yes	Yes	yes	4000	Yes	no	NA	No	5.95	84	5.95
74	Lagos	lga_46	facility_102	Public	Female	33	25-34	Married/Cohabiting	13	13 - 24 months	None	Employed	No	None	NGN18,000 and less	6000	Sole provider	Yes	Yes	no	No	NA	NA	no	No	no	NA	No	no	NA	No	5.95	85	5.95
75	Lagos	lga_46	facility_102	Public	Female	26	25-34	Married/Cohabiting	11	12 months or less	Primary	Self-employed	No	None	NGN19,000-99,000	20000	Joint provider	Yes	Yes	yes	Yes	1000	1500	yes	Yes	yes	500	Yes	no	NA	No	5.95	86	5.95
76	Lagos	lga_46	facility_104	Public	Female	37	35-49	Married/Cohabiting	96	25 months or more	Secondary	Self-employed	No	3 and above	NGN19,000-99,000	10000	Joint provider	Yes	Yes	yes	Yes	5000	2000	yes	Yes	yes	1000	Yes	yes	1000	Yes	15.04	87	15.04
77	Lagos	lga_46	facility_104	Public	Female	30	25-34	Single	13	13 - 24 months	Tertiary	Self-employed	No	None	NGN18,000 and less	15000	Sole provider	Yes	Yes	yes	Yes	1000	3000	yes	Yes	yes	4000	Yes	no	NA	No	15.04	88	15.04
78	Lagos	lga_46	facility_104	Public	Female	30	25-34	Single	14	13 - 24 months	Tertiary	Unemployed	No	None	NGN18,000 and less	0	Sole provider	Yes	Yes	yes	Yes	2000	1000	yes	Yes	yes	500	Yes	no	NA	No	15.04	89	15.04
79	Lagos	lga_46	facility_104	Public	Male	61	50 and above	Married/Cohabiting	23	13 - 24 months	Tertiary	Unemployed	No	2023-02-01	NGN18,000 and less	9999	Dependent	Yes	Yes	yes	Yes	5000	500	yes	Yes	yes	1000	Yes	no	NA	No	15.04	90	15.04
80	Lagos	lga_46	facility_104	Public	Female	33	25-34	Married/Cohabiting	24	13 - 24 months	Tertiary	Self-employed	No	3 and above	NGN19,000-99,000	30000	Dependent	Yes	Yes	yes	Yes	1000	2000	yes	Yes	yes	2000	Yes	no	NA	No	15.04	91	15.04
81	Lagos	lga_46	facility_104	Public	Female	60	50 and above	Widowed/Divorced	12	12 months or less	None	Self-employed	No	3 and above	NGN18,000 and less	9999	Joint provider	Yes	Yes	no	No	NA	500	yes	Yes	yes	1000	Yes	no	NA	No	15.04	92	15.04
82	Lagos	lga_46	facility_104	Public	Male	25	25-34	Single	24	13 - 24 months	Tertiary	Unemployed	No	None	NGN19,000-99,000	99999	Dependent	Yes	Yes	yes	Yes	1000	2000	yes	Yes	yes	4000	Yes	no	NA	No	15.04	93	15.04
83	Lagos	lga_46	facility_104	Public	Male	48	35-49	Married/Cohabiting	13	13 - 24 months	Secondary	Unemployed	No	3 and above	NGN18,000 and less	9999	Sole provider	Yes	Yes	no	No	NA	300	yes	Yes	yes	500	Yes	no	NA	No	15.04	94	15.04
84	Lagos	lga_46	facility_104	Public	Male	20	18-24	Single	11	12 months or less	Tertiary	Employed	No	None	NGN19,000-99,000	20000	Sole provider	Yes	Yes	yes	Yes	9999	3000	yes	Yes	yes	2000	Yes	no	NA	No	15.04	95	15.04
85	Lagos	lga_46	facility_104	Public	Male	39	35-49	Single	36	13 - 24 months	Tertiary	Self-employed	No	None	NGN19,000-99,000	30000	Sole provider	Yes	Yes	no	No	NA	NA	no	No	no	NA	No	no	NA	No	15.04	96	15.04
86	Lagos	lga_46	facility_104	Public	Male	60	50 and above	Married/Cohabiting	13	13 - 24 months	Secondary	Self-employed	No	2023-02-01	NGN19,000-99,000	20000	Joint provider	Yes	Yes	yes	Yes	2000	500	yes	Yes	yes	500	Yes	no	NA	No	15.04	97	15.04
87	Lagos	lga_46	facility_104	Public	Female	57	50 and above	Married/Cohabiting	7	12 months or less	Secondary	Unemployed	No	3 and above	NGN18,000 and less	15000	Sole provider	Yes	Yes	yes	Yes	1000	3000	yes	Yes	yes	2000	Yes	no	NA	No	15.04	98	15.04
88	Lagos	lga_46	facility_104	Public	Female	34	25-34	Single	12	12 months or less	Secondary	Self-employed	No	2023-02-01	NGN19,000-99,000	20000	Joint provider	Yes	Yes	yes	Yes	3000	1000	yes	Yes	yes	1000	Yes	no	NA	No	15.04	99	15.04
89	Lagos	lga_46	facility_104	Public	Female	23	18-24	Single	7	12 months or less	Secondary	Self-employed	No	None	NGN19,000-99,000	9999	Dependent	Yes	Yes	yes	Yes	2000	NA	no	No	yes	2000	Yes	no	NA	No	15.04	100	15.04
90	Lagos	lga_46	facility_104	Public	Female	48	35-49	Married/Cohabiting	24	12 months or less	Secondary	Self-employed	No	3 and above	NGN19,000-99,000	20000	Joint provider	Yes	Yes	yes	Yes	5000	1000	yes	Yes	yes	2000	Yes	no	NA	No	15.04	101	15.04
91	Lagos	lga_46	facility_104	Public	Female	32	25-34	Single	24	13 - 24 months	Tertiary	Self-employed	No	None	NGN19,000-99,000	30000	Dependent	Yes	Yes	yes	Yes	5000	3000	yes	Yes	yes	2000	Yes	no	NA	No	15.04	102	15.04
92	Lagos	lga_46	facility_104	Public	Male	33	25-34	Single	36	12 months or less	Secondary	Self-employed	No	None	NGN19,000-99,000	30000	Sole provider	Yes	Yes	yes	Yes	4000	2000	yes	Yes	yes	2000	Yes	yes	5000	Yes	15.04	103	15.04
93	Lagos	lga_46	facility_104	Public	Female	46	35-49	Married/Cohabiting	36	25 months or more	Secondary	Self-employed	No	3 and above	NGN19,000-99,000	99999	Joint provider	Yes	Yes	yes	Yes	1000	1500	yes	Yes	yes	1500	Yes	no	NA	No	15.04	104	15.04
94	Lagos	lga_46	facility_104	Public	Male	25	25-34	Single	13	13 - 24 months	Tertiary	Unemployed	No	None	NGN19,000-99,000	9999	Dependent	Yes	Yes	yes	Yes	5000	3000	yes	Yes	yes	2000	Yes	no	NA	No	15.04	105	15.04
95	Lagos	lga_46	facility_104	Public	Male	32	25-34	Single	60	12 months or less	Tertiary	Self-employed	No	None	NGN19,000-99,000	35000	Sole provider	Yes	Yes	no	No	NA	2500	yes	Yes	yes	4000	Yes	yes	5000	Yes	15.04	106	15.04
96	Lagos	lga_46	facility_104	Public	Female	48	35-49	Married/Cohabiting	24	13 - 24 months	Primary	Unemployed	No	3 and above	NGN19,000-99,000	45000	Sole provider	Yes	Yes	yes	Yes	1000	NA	no	No	yes	500	Yes	no	NA	No	15.04	107	15.04
97	Lagos	lga_46	facility_104	Public	Female	56	50 and above	Married/Cohabiting	48	25 months or more	None	Self-employed	No	None	NGN18,000 and less	6000	Dependent	Yes	Yes	yes	Yes	500	1500	yes	Yes	yes	1000	Yes	no	NA	No	15.04	108	15.04
98	Lagos	lga_46	facility_104	Public	Female	35	35-49	Married/Cohabiting	36	25 months or more	Tertiary	Unemployed	No	2023-02-01	NGN19,000-99,000	0	Dependent	Yes	Yes	no	No	NA	500	yes	Yes	yes	500	Yes	no	NA	No	15.04	109	15.04
99	Lagos	lga_46	facility_104	Public	Male	55	50 and above	Married/Cohabiting	60	25 months or more	Secondary	Self-employed	No	3 and above	NGN19,000-99,000	9999	Joint provider	Yes	Yes	no	No	NA	1000	yes	Yes	yes	1000	Yes	no	NA	No	15.04	110	15.04
100	Lagos	lga_46	facility_104	Public	Female	35	35-49	Married/Cohabiting	48	25 months or more	Secondary	Self-employed	No	3 and above	NGN19,000-99,000	10000	Joint provider	Yes	Yes	no	No	NA	300	yes	Yes	yes	500	Yes	no	NA	No	15.04	111	15.04
101	Lagos	lga_46	facility_104	Public	Female	36	35-49	Married/Cohabiting	24	13 - 24 months	Tertiary	Self-employed	No	None	NGN19,000-99,000	6000	Dependent	Yes	Yes	yes	Yes	2000	3000	yes	Yes	yes	1500	Yes	no	NA	No	15.04	112	15.04
102	Akwaibom	lga_6	facility_11	Public	Female	40	35-49	Married/Cohabiting	59	25 months or more	Secondary	Unemployed	No	3 and above	NGN18,000 and less	99999	Joint provider	Yes	Yes	yes	Yes	10000	2000	yes	Yes	yes	2000	Yes	no	NA	No	40.3219	113	40.3219
103	Akwaibom	lga_6	facility_11	Public	Male	35	35-49	Married/Cohabiting	24	13 - 24 months	Primary	Self-employed	No	3 and above	NGN18,000 and less	20000	Sole provider	Yes	Yes	yes	Yes	5000	4000	yes	Yes	yes	8000	Yes	no	NA	No	40.3219	114	40.3219
104	Akwaibom	lga_6	facility_11	Public	Female	30	25-34	Married/Cohabiting	96	25 months or more	Secondary	Employed	No	2023-02-01	NGN18,000 and less	9000	Joint provider	Yes	Yes	yes	Yes	25000	500	yes	Yes	yes	500	Yes	yes	1000	Yes	40.3219	115	40.3219
105	Akwaibom	lga_6	facility_11	Public	Male	44	35-49	Single	12	12 months or less	Primary	Self-employed	No	3 and above	NGN18,000 and less	5000	Sole provider	Yes	Yes	no	No	NA	700	yes	Yes	yes	2000	Yes	yes	500	Yes	40.3219	116	40.3219
106	Akwaibom	lga_6	facility_11	Public	Female	26	25-34	Single	24	13 - 24 months	Primary	Self-employed	No	2023-02-01	NGN18,000 and less	10000	Sole provider	Yes	Yes	yes	Yes	500	600	yes	Yes	no	NA	Yes	no	NA	No	40.3219	117	40.3219
107	Akwaibom	lga_6	facility_11	Public	Female	33	25-34	Married/Cohabiting	12	12 months or less	Primary	Self-employed	No	3 and above	NGN18,000 and less	15000	Joint provider	Yes	Yes	yes	Yes	2000	1200	yes	Yes	yes	1200	Yes	yes	2000	Yes	40.3219	118	40.3219
108	Akwaibom	lga_6	facility_11	Public	Female	45	35-49	Married/Cohabiting	48	25 months or more	Primary	Self-employed	No	None	NGN18,000 and less	99999	Sole provider	Yes	Yes	yes	Yes	10000	2500	yes	Yes	yes	2000	Yes	yes	500	Yes	40.3219	119	40.3219
109	Akwaibom	lga_6	facility_11	Public	Female	30	25-34	Single	24	13 - 24 months	Primary	Self-employed	No	3 and above	NGN18,000 and less	7000	Joint provider	Yes	Yes	yes	Yes	2000	500	yes	Yes	yes	500	Yes	yes	5000	Yes	40.3219	120	40.3219
110	Akwaibom	lga_6	facility_11	Public	Male	47	35-49	Married/Cohabiting	48	25 months or more	Secondary	Self-employed	No	3 and above	NGN19,000-99,000	40000	Joint provider	Yes	Yes	yes	Yes	1000	NA	no	No	yes	3500	Yes	no	NA	No	40.3219	121	40.3219
111	Akwaibom	lga_6	facility_11	Public	Female	29	25-34	Married/Cohabiting	60	25 months or more	Secondary	Self-employed	No	3 and above	NGN18,000 and less	20000	Joint provider	Yes	Yes	yes	Yes	10000	NA	no	No	yes	500	Yes	yes	500	Yes	40.3219	122	40.3219
112	Akwaibom	lga_6	facility_11	Public	Male	45	35-49	Married/Cohabiting	36	25 months or more	Secondary	Self-employed	No	2023-02-01	NGN18,000 and less	99999	Joint provider	Yes	Yes	no	No	NA	1000	yes	Yes	yes	1000	Yes	no	NA	No	40.3219	123	40.3219
113	Akwaibom	lga_6	facility_11	Public	Female	60	50 and above	Widowed/Divorced	24	13 - 24 months	Primary	Self-employed	No	3 and above	NGN18,000 and less	99999	Sole provider	Yes	Yes	no	No	NA	NA	no	No	no	NA	No	no	NA	No	40.3219	124	40.3219
114	Akwaibom	lga_6	facility_11	Public	Female	46	35-49	Married/Cohabiting	72	25 months or more	Secondary	Self-employed	No	3 and above	NGN18,000 and less	99999	Joint provider	Yes	Yes	yes	Yes	500	200	yes	Yes	yes	500	Yes	yes	500	Yes	40.3219	125	40.3219
115	Akwaibom	lga_6	facility_11	Public	Female	55	50 and above	Married/Cohabiting	30	25 months or more	Secondary	Self-employed	No	2023-02-01	NGN18,000 and less	99999	Joint provider	Yes	Yes	no	No	NA	NA	no	No	no	NA	No	no	NA	No	40.3219	126	40.3219
116	Akwaibom	lga_6	facility_11	Public	Female	29	25-34	Married/Cohabiting	12	12 months or less	Secondary	Self-employed	No	2023-02-01	NGN18,000 and less	0	Dependent	Yes	Yes	yes	Yes	10000	2000	yes	Yes	yes	4000	Yes	yes	2000	Yes	40.3219	127	40.3219
117	Akwaibom	lga_6	facility_11	Public	Female	45	35-49	Married/Cohabiting	24	13 - 24 months	Primary	Self-employed	No	3 and above	NGN18,000 and less	5000	Sole provider	Yes	Yes	yes	Yes	3000	700	yes	Yes	yes	1000	Yes	yes	1000	Yes	40.3219	128	40.3219
118	Akwaibom	lga_7	facility_12	Public	Female	48	35-49	Widowed/Divorced	12	12 months or less	Primary	Self-employed	No	3 and above	NGN18,000 and less	10000	Sole provider	Yes	Yes	yes	Yes	1000	1000	yes	Yes	yes	1000	Yes	no	NA	No	46.31	129	46.31
119	Akwaibom	lga_7	facility_12	Public	Female	23	18-24	Single	12	12 months or less	Primary	Self-employed	No	None	NGN19,000-99,000	99999	Joint provider	Yes	Yes	yes	Yes	2000	1000	yes	Yes	yes	1000	Yes	no	NA	No	46.31	131	46.31
120	Akwaibom	lga_7	facility_12	Public	Female	30	25-34	Married/Cohabiting	12	12 months or less	Primary	Self-employed	No	None	NGN19,000-99,000	10000	Joint provider	Yes	Yes	yes	Yes	1000	1000	yes	Yes	yes	5000	Yes	no	NA	No	46.31	132	46.31
121	Akwaibom	lga_7	facility_12	Public	Female	20	18-24	Single	6	12 months or less	Secondary	Self-employed	No	None	NGN18,000 and less	99999	Dependent	Yes	Yes	no	No	NA	NA	no	No	no	NA	No	yes	200	Yes	46.31	133	46.31
122	Akwaibom	lga_7	facility_12	Public	Female	32	25-34	Married/Cohabiting	12	12 months or less	Secondary	Self-employed	No	2023-02-01	NGN18,000 and less	99999	Joint provider	Yes	Yes	yes	Yes	1000	1000	yes	Yes	yes	1000	Yes	yes	5000	Yes	46.31	134	46.31
123	Akwaibom	lga_7	facility_12	Public	Female	28	25-34	Married/Cohabiting	24	13 - 24 months	Secondary	Self-employed	No	None	NGN19,000-99,000	3000	Dependent	Yes	Yes	yes	Yes	1000	1000	yes	Yes	yes	5000	Yes	no	NA	No	46.31	135	46.31
124	Akwaibom	lga_7	facility_12	Public	Female	26	25-34	Single	12	12 months or less	Secondary	Self-employed	No	None	NGN18,000 and less	15000	Sole provider	Yes	Yes	yes	Yes	1000	500	yes	Yes	yes	6000	Yes	no	NA	No	46.31	136	46.31
125	Akwaibom	lga_7	facility_12	Public	Female	30	25-34	Married/Cohabiting	12	12 months or less	Primary	Self-employed	No	3 and above	NGN18,000 and less	5000	Sole provider	Yes	Yes	yes	Yes	1000	NA	no	No	yes	5100	Yes	no	NA	No	46.31	137	46.31
126	Akwaibom	lga_7	facility_12	Public	Female	25	25-34	Married/Cohabiting	48	25 months or more	Secondary	Unemployed	No	None	NGN19,000-99,000	2000	Dependent	Yes	Yes	yes	Yes	500	NA	no	No	yes	2000	Yes	no	NA	No	46.31	139	46.31
127	Akwaibom	lga_7	facility_12	Public	Female	30	25-34	Married/Cohabiting	36	13 - 24 months	Secondary	Self-employed	No	2023-02-01	NGN18,000 and less	99999	Joint provider	Yes	Yes	yes	Yes	200	NA	no	No	no	NA	No	no	NA	No	46.31	140	46.31
128	Akwaibom	lga_7	facility_12	Public	Female	35	35-49	Married/Cohabiting	12	12 months or less	Primary	Self-employed	No	2023-02-01	NGN18,000 and less	5000	Joint provider	Yes	Yes	yes	Yes	1000	NA	no	No	yes	2000	Yes	no	NA	No	46.31	141	46.31
129	Akwaibom	lga_7	facility_12	Public	Female	28	25-34	Single	24	13 - 24 months	Secondary	Self-employed	No	None	NGN18,000 and less	15000	Sole provider	Yes	Yes	yes	Yes	2000	1000	yes	Yes	yes	5000	Yes	no	NA	No	46.31	142	46.31
130	Akwaibom	lga_7	facility_12	Public	Female	36	35-49	Married/Cohabiting	24	13 - 24 months	Primary	Unemployed	No	2023-02-01	NGN18,000 and less	7000	Dependent	Yes	Yes	yes	Yes	2000	1000	yes	Yes	yes	5000	Yes	yes	2000	Yes	46.31	143	46.31
131	Akwaibom	lga_8	facility_13	Private	Male	60	50 and above	Married/Cohabiting	60	25 months or more	Primary	Employed	Yes	None	NGN100,000 and above	99999	Sole provider	Yes	Yes	no	No	NA	NA	no	No	no	NA	No	yes	1000	Yes	267.08	144	267.08
132	Akwaibom	lga_8	facility_13	Private	Female	35	35-49	Widowed/Divorced	19	13 - 24 months	Primary	Unemployed	No	2023-02-01	NGN18,000 and less	20000	Sole provider	Yes	Yes	yes	Yes	1000	2000	yes	Yes	yes	2000	Yes	yes	1000	Yes	267.08	145	267.08
133	Akwaibom	lga_8	facility_13	Private	Male	40	35-49	Married/Cohabiting	58	25 months or more	Primary	Self-employed	No	2023-02-01	NGN18,000 and less	99999	Sole provider	Yes	Yes	yes	Yes	2000	1000	yes	Yes	yes	1000	Yes	yes	2000	Yes	267.08	146	267.08
134	Akwaibom	lga_8	facility_13	Private	Male	34	25-34	Married/Cohabiting	36	25 months or more	Tertiary	Employed	No	3 and above	NGN19,000-99,000	80000	Joint provider	Yes	Yes	yes	Yes	10000	2000	yes	Yes	yes	3000	Yes	yes	2000	Yes	267.08	147	267.08
135	Akwaibom	lga_8	facility_13	Private	Female	27	25-34	Single	9	12 months or less	Secondary	Unemployed	No	None	NGN18,000 and less	99999	Dependent	Yes	Yes	no	No	NA	NA	no	No	no	NA	No	yes	0	No	267.08	148	267.08
136	Akwaibom	lga_8	facility_13	Private	Male	22	18-24	Single	12	12 months or less	Secondary	Unemployed	No	None	NGN19,000-99,000	99999	Dependent	Yes	Yes	no	No	NA	NA	no	No	no	NA	No	no	NA	No	267.08	149	267.08
137	Akwaibom	lga_8	facility_13	Private	Female	47	35-49	Married/Cohabiting	72	25 months or more	Secondary	Employed	No	None	NGN19,000-99,000	99999	Sole provider	Yes	Yes	no	No	NA	NA	no	No	no	NA	No	yes	0	No	267.08	150	267.08
138	Akwaibom	lga_8	facility_13	Private	Male	46	35-49	Married/Cohabiting	68	25 months or more	Tertiary	Employed	No	3 and above	NGN100,000 and above	80000	Joint provider	Yes	Yes	yes	Yes	10000	1000	yes	Yes	yes	2000	Yes	no	NA	No	267.08	151	267.08
139	Akwaibom	lga_8	facility_13	Private	Male	44	35-49	Married/Cohabiting	96	25 months or more	Tertiary	Unemployed	No	None	NGN19,000-99,000	99999	Sole provider	Yes	Yes	no	No	NA	NA	no	No	no	NA	No	no	NA	No	267.08	152	267.08
140	Akwaibom	lga_8	facility_13	Private	Female	28	25-34	Single	60	25 months or more	Primary	Unemployed	No	None	NGN18,000 and less	0	Sole provider	Yes	Yes	no	No	NA	NA	no	No	no	NA	No	yes	0	No	267.08	153	267.08
141	Akwaibom	lga_8	facility_13	Private	Male	60	50 and above	Married/Cohabiting	84	13 - 24 months	Primary	Self-employed	No	None	NGN19,000-99,000	99999	Sole provider	Yes	Yes	yes	Yes	2000	300	yes	Yes	yes	1000	Yes	yes	1000	Yes	267.08	154	267.08
142	Akwaibom	lga_8	facility_13	Private	Male	39	35-49	Single	20	13 - 24 months	Secondary	Self-employed	No	None	NGN19,000-99,000	25000	Sole provider	Yes	Yes	yes	Yes	1000	2000	yes	Yes	yes	1500	Yes	yes	700	Yes	267.08	155	267.08
143	Akwaibom	lga_8	facility_13	Private	Female	32	25-34	Widowed/Divorced	36	25 months or more	Tertiary	Self-employed	No	2023-02-01	NGN18,000 and less	8000	Dependent	Yes	Yes	yes	Yes	2000	500	yes	Yes	yes	1200	Yes	yes	1000	Yes	267.08	156	267.08
144	Akwaibom	lga_8	facility_13	Private	Male	36	35-49	Single	24	13 - 24 months	Secondary	Self-employed	No	2023-02-01	NGN18,000 and less	99999	Joint provider	Yes	Yes	yes	Yes	500	1000	yes	Yes	yes	1000	Yes	yes	2000	Yes	267.08	157	267.08
145	Akwaibom	lga_8	facility_13	Private	Female	26	25-34	Single	60	25 months or more	Secondary	Self-employed	No	None	NGN19,000-99,000	10000	Dependent	Yes	Yes	yes	Yes	3000	1000	yes	Yes	yes	1000	Yes	no	NA	No	267.08	158	267.08
146	Akwaibom	lga_8	facility_13	Private	Male	70	50 and above	Married/Cohabiting	30	13 - 24 months	Primary	Unemployed	No	None	NGN18,000 and less	0	Sole provider	Yes	Yes	yes	Yes	1000	200	yes	Yes	yes	1000	Yes	yes	200	Yes	267.08	159	267.08
147	Akwaibom	lga_8	facility_13	Private	Male	53	50 and above	Married/Cohabiting	24	13 - 24 months	Tertiary	Employed	No	None	NGN19,000-99,000	100000	Sole provider	Yes	Yes	yes	Yes	10000	1000	yes	Yes	yes	2000	Yes	yes	2000	Yes	267.08	160	267.08
148	Akwaibom	lga_8	facility_13	Private	Female	30	25-34	Single	31	25 months or more	Secondary	Unemployed	No	2023-02-01	NGN18,000 and less	30000	Joint provider	Yes	Yes	yes	Yes	3000	3000	yes	Yes	yes	3000	Yes	yes	5000	Yes	267.08	161	267.08
149	Akwaibom	lga_8	facility_13	Private	Female	27	25-34	Single	60	25 months or more	Tertiary	Unemployed	No	2023-02-01	NGN18,000 and less	0	Dependent	Yes	Yes	yes	Yes	2000	500	yes	Yes	yes	500	Yes	yes	500	Yes	267.08	162	267.08
150	Akwaibom	lga_8	facility_13	Private	Female	32	25-34	Single	26	25 months or more	Secondary	Unemployed	No	None	NGN18,000 and less	10000	Sole provider	Yes	Yes	yes	Yes	3000	NA	no	No	yes	1000	Yes	no	NA	No	267.08	163	267.08
151	Akwaibom	lga_8	facility_13	Private	Male	29	25-34	Single	23	13 - 24 months	Secondary	Unemployed	No	None	NGN18,000 and less	15000	Sole provider	Yes	Yes	yes	Yes	5000	NA	no	No	yes	2000	Yes	no	NA	No	267.08	164	267.08
152	Akwaibom	lga_8	facility_13	Private	Female	20	18-24	Single	36	25 months or more	Secondary	Unemployed	No	3 and above	NGN18,000 and less	99999	Joint provider	Yes	Yes	yes	Yes	1000	500	yes	Yes	yes	1000	Yes	yes	5000	Yes	267.08	165	267.08
153	Akwaibom	lga_8	facility_13	Private	Female	43	35-49	Widowed/Divorced	98	25 months or more	Primary	Self-employed	No	2023-02-01	NGN18,000 and less	0	Dependent	Yes	Yes	yes	Yes	1000	1000	yes	Yes	yes	500	Yes	yes	1000	Yes	267.08	166	267.08
154	Akwaibom	lga_8	facility_13	Private	Male	38	35-49	Married/Cohabiting	48	25 months or more	Primary	Self-employed	No	2023-02-01	NGN18,000 and less	15000	Joint provider	Yes	Yes	no	No	NA	NA	no	No	no	NA	No	no	NA	No	267.08	167	267.08
155	Akwaibom	lga_8	facility_13	Private	Female	28	25-34	Single	24	12 months or less	Secondary	Self-employed	No	None	NGN18,000 and less	99999	Dependent	Yes	Yes	no	No	NA	NA	no	No	no	NA	No	no	NA	No	267.08	168	267.08
156	Akwaibom	lga_9	facility_14	Public	Male	45	35-49	Widowed/Divorced	36	13 - 24 months	Tertiary	Employed	No	None	NGN19,000-99,000	78	Sole provider	Yes	Yes	no	No	NA	NA	no	No	yes	1000	Yes	no	NA	No	10.11	169	10.11
157	Akwaibom	lga_9	facility_14	Public	Female	47	35-49	Married/Cohabiting	36	25 months or more	Primary	Unemployed	No	3 and above	NGN18,000 and less	0	Sole provider	Yes	Yes	no	No	NA	NA	no	No	no	NA	No	no	NA	No	10.11	170	10.11
158	Akwaibom	lga_9	facility_14	Public	Male	60	50 and above	Widowed/Divorced	24	13 - 24 months	Secondary	Unemployed	No	None	NGN18,000 and less	0	Joint provider	Yes	Yes	no	No	NA	NA	no	No	no	NA	No	no	NA	No	10.11	171	10.11
159	Akwaibom	lga_9	facility_14	Public	Female	26	25-34	Single	18	13 - 24 months	Secondary	Unemployed	No	None	NGN18,000 and less	0	Sole provider	Yes	Yes	no	No	NA	NA	no	No	no	NA	No	no	NA	No	10.11	172	10.11
160	Akwaibom	lga_9	facility_14	Public	Female	37	35-49	Married/Cohabiting	12	12 months or less	Secondary	Unemployed	No	2023-02-01	NGN18,000 and less	5000	Dependent	Yes	Yes	no	No	NA	NA	no	No	no	NA	No	no	NA	No	10.11	173	10.11
161	Akwaibom	lga_9	facility_14	Public	Female	50	50 and above	Married/Cohabiting	72	12 months or less	Secondary	Self-employed	No	None	NGN18,000 and less	99999	Dependent	Yes	Yes	no	No	NA	NA	no	No	no	NA	No	no	NA	No	10.11	174	10.11
162	Akwaibom	lga_9	facility_14	Public	Female	50	50 and above	Widowed/Divorced	18	13 - 24 months	Secondary	Unemployed	No	2023-02-01	NGN18,000 and less	0	Joint provider	Yes	Yes	yes	Yes	1000	2000	yes	Yes	yes	1000	Yes	yes	1000	Yes	10.11	175	10.11
163	Akwaibom	lga_9	facility_14	Public	Female	45	35-49	Married/Cohabiting	12	12 months or less	Secondary	Self-employed	No	3 and above	NGN19,000-99,000	15000	Joint provider	Yes	Yes	yes	Yes	5000	1000	yes	Yes	yes	2000	Yes	yes	5000	Yes	10.11	176	10.11
164	Akwaibom	lga_10	facility_15	Public	Male	40	35-49	Single	16	13 - 24 months	Primary	Self-employed	No	2023-02-01	NGN18,000 and less	15000	Sole provider	Yes	Yes	yes	Yes	1000	500	yes	Yes	yes	500	Yes	yes	1000	Yes	34.4559	177	34.4559
165	Akwaibom	lga_10	facility_15	Public	Female	65	50 and above	Married/Cohabiting	24	13 - 24 months	None	Self-employed	No	2023-02-01	NGN18,000 and less	99999	Joint provider	Yes	Yes	yes	Yes	3000	1000	yes	Yes	yes	500	Yes	no	NA	No	34.4559	178	34.4559
166	Akwaibom	lga_10	facility_15	Public	Female	37	35-49	Married/Cohabiting	60	25 months or more	Secondary	Self-employed	No	2023-02-01	NGN18,000 and less	18000	Joint provider	Yes	Yes	yes	Yes	2000	500	yes	Yes	yes	1000	Yes	yes	1000	Yes	34.4559	179	34.4559
167	Akwaibom	lga_10	facility_15	Public	Female	40	35-49	Married/Cohabiting	24	13 - 24 months	Secondary	Employed	No	2023-02-01	NGN18,000 and less	25000	Joint provider	Yes	Yes	yes	Yes	5000	2000	yes	Yes	yes	2000	Yes	yes	3500	Yes	34.4559	180	34.4559
168	Akwaibom	lga_10	facility_15	Public	Male	53	50 and above	Married/Cohabiting	12	12 months or less	Primary	Self-employed	No	3 and above	NGN18,000 and less	8000	Joint provider	Yes	Yes	no	No	NA	NA	no	No	no	NA	No	no	NA	No	34.4559	181	34.4559
169	Akwaibom	lga_10	facility_15	Public	Male	52	50 and above	Married/Cohabiting	60	25 months or more	Secondary	Self-employed	No	2023-02-01	NGN19,000-99,000	20000	Joint provider	Yes	Yes	yes	Yes	10000	500	yes	Yes	yes	1500	Yes	yes	5000	Yes	34.4559	182	34.4559
170	Akwaibom	lga_10	facility_15	Public	Male	30	25-34	Married/Cohabiting	6	12 months or less	Primary	Self-employed	No	None	NGN18,000 and less	99999	Sole provider	Yes	Yes	yes	Yes	500	2000	yes	Yes	no	0	No	yes	500	Yes	34.4559	183	34.4559
171	Akwaibom	lga_10	facility_15	Public	Male	46	35-49	Married/Cohabiting	170	25 months or more	Secondary	Self-employed	No	3 and above	NGN19,000-99,000	50000	Joint provider	Yes	Yes	yes	Yes	5000	2000	yes	Yes	yes	2000	Yes	yes	2000	Yes	34.4559	184	34.4559
172	Akwaibom	lga_10	facility_15	Public	Female	47	35-49	Widowed/Divorced	96	25 months or more	Primary	Self-employed	No	2023-02-01	NGN18,000 and less	10000	Sole provider	Yes	Yes	yes	Yes	2000	500	yes	Yes	yes	1000	Yes	yes	1000	Yes	34.4559	185	34.4559
173	Akwaibom	lga_10	facility_15	Public	Female	32	25-34	Married/Cohabiting	72	25 months or more	Secondary	Unemployed	No	2023-02-01	NGN18,000 and less	99999	Joint provider	Yes	Yes	yes	Yes	5000	2500	yes	Yes	yes	2000	Yes	yes	3000	Yes	34.4559	186	34.4559
174	Akwaibom	lga_10	facility_15	Public	Female	29	25-34	Married/Cohabiting	18	13 - 24 months	Tertiary	Unemployed	No	None	NGN18,000 and less	99999	Sole provider	Yes	Yes	yes	Yes	5000	800	yes	Yes	yes	1600	Yes	yes	500	Yes	34.4559	187	34.4559
175	Akwaibom	lga_10	facility_15	Public	Female	44	35-49	Married/Cohabiting	60	12 months or less	Secondary	Self-employed	No	2023-02-01	NGN18,000 and less	10000	Joint provider	Yes	Yes	yes	Yes	10000	500	yes	Yes	yes	1500	Yes	yes	2000	Yes	34.4559	188	34.4559
176	Akwaibom	lga_10	facility_15	Public	Female	33	25-34	Married/Cohabiting	48	25 months or more	None	Unemployed	No	2023-02-01	NGN18,000 and less	99999	Joint provider	Yes	Yes	yes	Yes	300	200	yes	Yes	yes	200	Yes	yes	1000	Yes	34.4559	189	34.4559
177	Akwaibom	lga_10	facility_15	Public	Female	34	25-34	Single	194	25 months or more	None	Self-employed	No	2023-02-01	NGN18,000 and less	99999	Dependent	Yes	Yes	yes	Yes	2000	1000	yes	Yes	yes	1000	Yes	yes	3500	Yes	34.4559	190	34.4559
178	Akwaibom	lga_10	facility_15	Public	Female	32	25-34	Widowed/Divorced	60	25 months or more	Secondary	Unemployed	No	2023-02-01	NGN18,000 and less	0	Dependent	Yes	Yes	yes	Yes	100	200	yes	Yes	no	0	No	no	NA	No	34.4559	191	34.4559
179	Akwaibom	lga_10	facility_15	Public	Male	45	35-49	Married/Cohabiting	11	12 months or less	Primary	Unemployed	No	3 and above	NGN18,000 and less	12000	Joint provider	Yes	Yes	yes	Yes	1000	500	yes	Yes	yes	500	Yes	yes	1000	Yes	34.4559	192	34.4559
180	Akwaibom	lga_10	facility_15	Public	Female	37	35-49	Married/Cohabiting	96	13 - 24 months	Tertiary	Employed	No	2023-02-01	NGN18,000 and less	25000	Sole provider	Yes	Yes	yes	Yes	5000	500	yes	Yes	yes	1000	Yes	yes	3500	Yes	34.4559	193	34.4559
181	Akwaibom	lga_11	facility_16	Public	Male	40	35-49	Married/Cohabiting	36	25 months or more	Secondary	Self-employed	Yes	None	NGN18,000 and less	99999	Sole provider	Yes	Yes	yes	Yes	25000	500	yes	Yes	yes	500	Yes	yes	500	Yes	23.6824	195	23.6824
182	Akwaibom	lga_11	facility_16	Public	Female	21	18-24	Single	24	13 - 24 months	Secondary	Employed	No	2023-02-01	NGN18,000 and less	99999	Sole provider	Yes	Yes	yes	Yes	10000	3000	yes	Yes	yes	6000	Yes	yes	300	Yes	23.6824	196	23.6824
183	Akwaibom	lga_11	facility_16	Public	Female	44	35-49	Widowed/Divorced	60	25 months or more	Secondary	Employed	No	3 and above	NGN18,000 and less	54000	Joint provider	Yes	Yes	yes	Yes	25000	3000	yes	Yes	yes	2000	Yes	yes	200	Yes	23.6824	198	23.6824
184	Akwaibom	lga_11	facility_16	Public	Female	35	35-49	Married/Cohabiting	24	13 - 24 months	Secondary	Self-employed	No	3 and above	NGN18,000 and less	99999	Joint provider	Yes	Yes	yes	Yes	25000	2000	yes	Yes	yes	500	Yes	yes	2000	Yes	23.6824	199	23.6824
185	Akwaibom	lga_11	facility_16	Public	Female	47	35-49	Widowed/Divorced	12	12 months or less	Primary	Self-employed	No	2023-02-01	NGN18,000 and less	10000	Sole provider	Yes	Yes	yes	Yes	1000	2100	yes	Yes	yes	5200	Yes	no	NA	No	23.6824	200	23.6824
186	Akwaibom	lga_11	facility_16	Public	Male	35	35-49	Widowed/Divorced	12	12 months or less	Secondary	Self-employed	No	2023-02-01	NGN18,000 and less	15000	Sole provider	Yes	Yes	yes	Yes	500	500	yes	Yes	yes	500	Yes	yes	500	Yes	23.6824	201	23.6824
187	Akwaibom	lga_11	facility_16	Public	Female	60	50 and above	Single	6	12 months or less	Secondary	Employed	No	None	NGN18,000 and less	99999	Sole provider	Yes	Yes	yes	Yes	10000	2500	yes	Yes	yes	2000	Yes	yes	500	Yes	23.6824	202	23.6824
188	Akwaibom	lga_11	facility_16	Public	Female	21	18-24	Married/Cohabiting	36	25 months or more	Primary	Self-employed	No	3 and above	NGN18,000 and less	15000	Sole provider	Yes	Yes	yes	Yes	500	1000	yes	Yes	yes	500	Yes	yes	500	Yes	23.6824	203	23.6824
189	Akwaibom	lga_11	facility_16	Public	Male	18	18-24	Single	60	25 months or more	Primary	Unemployed	No	None	NGN19,000-99,000	62000	Sole provider	Yes	Yes	yes	Yes	5000	5000	yes	Yes	yes	8000	Yes	no	NA	No	23.6824	204	23.6824
190	Akwaibom	lga_11	facility_16	Public	Male	30	25-34	Married/Cohabiting	90	25 months or more	Tertiary	Self-employed	No	3 and above	NGN18,000 and less	18000	Sole provider	Yes	Yes	yes	Yes	2000	2000	yes	Yes	yes	2000	Yes	yes	2000	Yes	23.6824	206	23.6824
191	Akwaibom	lga_11	facility_16	Public	Female	36	35-49	Married/Cohabiting	240	25 months or more	Primary	Self-employed	No	3 and above	NGN18,000 and less	15000	Sole provider	Yes	Yes	yes	Yes	500	500	yes	Yes	yes	500	Yes	yes	500	Yes	23.6824	208	23.6824
192	Akwaibom	lga_11	facility_16	Public	Female	50	50 and above	Married/Cohabiting	6	12 months or less	Secondary	Self-employed	No	3 and above	NGN18,000 and less	7000	Sole provider	Yes	Yes	yes	Yes	500	NA	no	No	yes	500	Yes	yes	500	Yes	23.6824	209	23.6824
193	Akwaibom	lga_12	facility_17	Public	Female	37	35-49	Married/Cohabiting	42	25 months or more	Secondary	Self-employed	No	2023-02-01	NGN18,000 and less	99999	Joint provider	Yes	Yes	no	No	NA	NA	no	No	yes	1000	Yes	no	NA	No	61.875	211	61.875
194	Akwaibom	lga_12	facility_17	Public	Female	65	50 and above	Widowed/Divorced	84	25 months or more	Primary	Self-employed	No	3 and above	NGN18,000 and less	99999	Joint provider	Yes	Yes	yes	Yes	1000	1000	yes	Yes	yes	1000	Yes	no	NA	No	61.875	212	61.875
195	Akwaibom	lga_12	facility_17	Public	Female	32	25-34	Married/Cohabiting	30	25 months or more	Secondary	Self-employed	No	2023-02-01	NGN18,000 and less	99999	Dependent	Yes	Yes	no	No	NA	NA	no	No	no	NA	No	no	NA	No	61.875	213	61.875
196	Akwaibom	lga_12	facility_17	Public	Female	70	50 and above	Widowed/Divorced	24	13 - 24 months	Primary	Self-employed	No	3 and above	NGN18,000 and less	99999	Joint provider	Yes	Yes	no	No	NA	NA	no	No	no	NA	No	no	NA	No	61.875	214	61.875
197	Akwaibom	lga_12	facility_17	Public	Female	35	35-49	Married/Cohabiting	96	25 months or more	Primary	Unemployed	No	2023-02-01	NGN18,000 and less	99999	Joint provider	Yes	Yes	yes	Yes	500	999	yes	Yes	yes	500	Yes	yes	7499	Yes	61.875	215	61.875
198	Akwaibom	lga_12	facility_17	Public	Male	42	35-49	Single	30	25 months or more	Secondary	Self-employed	No	2023-02-01	NGN18,000 and less	99999	Joint provider	Yes	Yes	no	No	NA	NA	no	No	yes	1000	Yes	no	NA	No	61.875	216	61.875
199	Akwaibom	lga_12	facility_17	Public	Female	32	25-34	Single	12	12 months or less	Tertiary	Unemployed	No	2023-02-01	NGN18,000 and less	99999	Joint provider	Yes	Yes	no	No	NA	500	yes	Yes	yes	500	Yes	no	NA	No	61.875	217	61.875
200	Akwaibom	lga_12	facility_17	Public	Male	50	50 and above	Married/Cohabiting	36	25 months or more	Secondary	Self-employed	No	3 and above	NGN18,000 and less	99999	Joint provider	Yes	Yes	no	No	NA	NA	no	No	yes	1000	Yes	no	NA	No	61.875	218	61.875
201	Akwaibom	lga_12	facility_17	Public	Female	18	18-24	Single	63	25 months or more	Secondary	Unemployed	No	3 and above	NGN18,000 and less	0	Dependent	Yes	Yes	yes	Yes	5000	3000	yes	Yes	yes	3000	Yes	yes	3000	Yes	61.875	219	61.875
202	Akwaibom	lga_12	facility_17	Public	Male	19	18-24	Single	42	25 months or more	Secondary	Unemployed	No	3 and above	NGN18,000 and less	0	Dependent	Yes	Yes	yes	Yes	2000	200	yes	Yes	yes	500	Yes	yes	200	Yes	61.875	220	61.875
203	Akwaibom	lga_12	facility_17	Public	Female	44	35-49	Married/Cohabiting	19	13 - 24 months	Secondary	Self-employed	No	2023-02-01	NGN18,000 and less	0	Sole provider	Yes	Yes	yes	Yes	500	1000	yes	Yes	yes	4000	Yes	yes	1000	Yes	61.875	221	61.875
204	Akwaibom	lga_12	facility_17	Public	Female	33	25-34	Married/Cohabiting	19	13 - 24 months	Secondary	Self-employed	No	2023-02-01	NGN18,000 and less	99999	Sole provider	Yes	Yes	yes	Yes	2000	1000	yes	Yes	yes	1000	Yes	yes	2000	Yes	61.875	222	61.875
205	Akwaibom	lga_12	facility_17	Public	Male	35	35-49	Single	19	13 - 24 months	Tertiary	Unemployed	No	None	NGN18,000 and less	0	Joint provider	Yes	Yes	yes	Yes	500	1000	yes	Yes	yes	500	Yes	yes	500	Yes	61.875	223	61.875
206	Akwaibom	lga_12	facility_17	Public	Female	22	18-24	Single	24	13 - 24 months	Secondary	Unemployed	No	3 and above	NGN18,000 and less	0	Dependent	Yes	Yes	yes	Yes	200	500	yes	Yes	no	NA	No	yes	1000	Yes	61.875	224	61.875
207	Akwaibom	lga_12	facility_17	Public	Male	26	25-34	Single	29	25 months or more	Secondary	Self-employed	No	2023-02-01	NGN18,000 and less	99999	Joint provider	Yes	Yes	yes	Yes	500	500	yes	Yes	yes	500	Yes	yes	500	Yes	61.875	225	61.875
208	Akwaibom	lga_12	facility_17	Public	Female	45	35-49	Married/Cohabiting	36	25 months or more	Secondary	Self-employed	No	2023-02-01	NGN18,000 and less	99999	Joint provider	Yes	Yes	no	No	NA	NA	no	No	no	NA	No	no	NA	No	61.875	226	61.875
209	Akwaibom	lga_12	facility_18	Public	Female	30	25-34	Married/Cohabiting	36	25 months or more	Tertiary	Self-employed	No	None	NGN19,000-99,000	30000	Joint provider	Yes	Yes	yes	Yes	5000	1000	yes	Yes	yes	3000	Yes	yes	1000	Yes	36.6094	227	36.6094
210	Akwaibom	lga_12	facility_18	Public	Female	29	25-34	Married/Cohabiting	37	25 months or more	Secondary	Self-employed	No	2023-02-01	NGN19,000-99,000	25000	Joint provider	Yes	Yes	no	No	NA	1000	yes	Yes	yes	1000	Yes	no	NA	No	36.6094	228	36.6094
211	Akwaibom	lga_12	facility_18	Public	Female	39	35-49	Married/Cohabiting	48	25 months or more	Secondary	Self-employed	No	2023-02-01	NGN18,000 and less	10000	Joint provider	Yes	Yes	yes	Yes	500	250	yes	Yes	yes	250	Yes	no	NA	No	36.6094	229	36.6094
212	Akwaibom	lga_12	facility_18	Public	Female	32	25-34	Married/Cohabiting	55	25 months or more	Primary	Self-employed	No	3 and above	NGN18,000 and less	7000	Joint provider	Yes	Yes	yes	Yes	1000	250	yes	Yes	yes	250	Yes	no	NA	No	36.6094	230	36.6094
213	Akwaibom	lga_12	facility_18	Public	Female	42	35-49	Married/Cohabiting	31	25 months or more	Secondary	Self-employed	No	None	NGN18,000 and less	15000	Joint provider	Yes	Yes	no	No	NA	1000	yes	Yes	yes	1000	Yes	no	NA	No	36.6094	231	36.6094
214	Akwaibom	lga_12	facility_18	Public	Female	32	25-34	Single	12	12 months or less	Secondary	Self-employed	No	None	NGN18,000 and less	0	Dependent	Yes	Yes	no	No	NA	NA	no	No	no	NA	No	no	NA	No	36.6094	232	36.6094
215	Akwaibom	lga_12	facility_18	Public	Female	32	25-34	Married/Cohabiting	48	25 months or more	Secondary	Unemployed	No	3 and above	NGN18,000 and less	99999	Joint provider	Yes	Yes	yes	Yes	10000	500	yes	Yes	yes	1000	Yes	yes	3000	Yes	36.6094	233	36.6094
216	Akwaibom	lga_12	facility_18	Public	Male	36	35-49	Married/Cohabiting	24	13 - 24 months	Secondary	Self-employed	No	3 and above	NGN18,000 and less	99999	Sole provider	Yes	Yes	yes	Yes	1000	1000	yes	Yes	no	NA	No	no	NA	No	36.6094	234	36.6094
217	Akwaibom	lga_12	facility_18	Public	Female	35	35-49	Single	18	13 - 24 months	Secondary	Self-employed	No	2023-02-01	NGN19,000-99,000	20000	Sole provider	Yes	Yes	yes	Yes	500	2000	yes	Yes	yes	500	Yes	yes	1000	Yes	36.6094	235	36.6094
218	Akwaibom	lga_12	facility_18	Public	Male	43	35-49	Married/Cohabiting	49	25 months or more	Secondary	Unemployed	No	3 and above	NGN18,000 and less	5000	Sole provider	Yes	Yes	yes	Yes	500	1000	yes	Yes	yes	1000	Yes	no	NA	No	36.6094	236	36.6094
219	Akwaibom	lga_12	facility_18	Public	Male	62	50 and above	Widowed/Divorced	120	25 months or more	Tertiary	Self-employed	No	3 and above	NGN18,000 and less	5000	Sole provider	Yes	Yes	yes	Yes	500	500	yes	Yes	yes	600	Yes	no	NA	No	36.6094	237	36.6094
220	Akwaibom	lga_12	facility_18	Public	Female	23	18-24	Single	36	25 months or more	Secondary	Unemployed	No	2023-02-01	NGN18,000 and less	0	Dependent	Yes	Yes	no	No	NA	500	yes	Yes	no	NA	No	no	NA	No	36.6094	239	36.6094
221	Akwaibom	lga_12	facility_18	Public	Male	35	35-49	Single	38	25 months or more	Secondary	Employed	Yes	2023-02-01	NGN19,000-99,000	80000	Joint provider	Yes	Yes	yes	Yes	10000	1000	yes	Yes	yes	1000	Yes	yes	3000	Yes	36.6094	240	36.6094
222	Akwaibom	lga_12	facility_18	Public	Female	40	35-49	Widowed/Divorced	24	13 - 24 months	Secondary	Self-employed	No	2023-02-01	NGN18,000 and less	9999	Sole provider	Yes	Yes	no	No	NA	NA	no	No	no	NA	No	no	NA	No	36.6094	241	36.6094
223	Akwaibom	lga_12	facility_18	Public	Female	51	50 and above	Married/Cohabiting	58	25 months or more	Primary	Unemployed	No	3 and above	NGN18,000 and less	99999	Joint provider	Yes	Yes	no	No	NA	NA	no	No	yes	1000	Yes	yes	3000	Yes	36.6094	242	36.6094
224	Akwaibom	lga_12	facility_18	Public	Female	35	35-49	Widowed/Divorced	53	25 months or more	Primary	Self-employed	No	2023-02-01	NGN18,000 and less	3000	Sole provider	Yes	Yes	yes	Yes	500	500	yes	Yes	yes	1000	Yes	no	NA	No	36.6094	243	36.6094
225	Akwaibom	lga_12	facility_18	Public	Male	34	25-34	Single	40	25 months or more	Secondary	Self-employed	No	2023-02-01	NGN18,000 and less	30000	Sole provider	Yes	Yes	no	No	NA	1000	yes	Yes	yes	1000	Yes	no	NA	No	36.6094	244	36.6094
226	Akwaibom	lga_12	facility_18	Public	Female	28	25-34	Married/Cohabiting	24	13 - 24 months	Secondary	Self-employed	No	None	NGN19,000-99,000	20000	Joint provider	Yes	Yes	yes	Yes	200	NA	no	No	no	NA	No	no	NA	No	36.6094	245	36.6094
227	Akwaibom	lga_12	facility_18	Public	Male	21	18-24	Single	14	13 - 24 months	Secondary	Unemployed	No	None	NGN18,000 and less	0	Dependent	Yes	Yes	no	No	NA	NA	no	No	no	NA	No	no	NA	No	36.6094	246	36.6094
228	Akwaibom	lga_12	facility_18	Public	Female	43	35-49	Married/Cohabiting	18	13 - 24 months	Secondary	Self-employed	No	2023-02-01	NGN19,000-99,000	2000	Joint provider	Yes	Yes	yes	Yes	1000	NA	no	No	yes	1000	Yes	yes	500	Yes	36.6094	247	36.6094
229	Akwaibom	lga_12	facility_18	Public	Female	40	35-49	Widowed/Divorced	24	13 - 24 months	Secondary	Self-employed	No	2023-02-01	NGN18,000 and less	9999	Sole provider	Yes	Yes	no	No	NA	NA	no	No	no	NA	No	no	NA	No	36.6094	248	36.6094
230	Akwaibom	lga_12	facility_18	Public	Female	35	35-49	Married/Cohabiting	12	12 months or less	Primary	Self-employed	No	2023-02-01	NGN18,000 and less	0	Dependent	Yes	Yes	yes	Yes	1000	1000	yes	Yes	yes	1000	Yes	yes	1000	Yes	36.6094	249	36.6094
231	Akwaibom	lga_12	facility_18	Public	Female	27	25-34	Single	36	25 months or more	Tertiary	Unemployed	No	None	NGN18,000 and less	0	Dependent	Yes	Yes	no	No	NA	NA	no	No	no	NA	No	no	NA	No	36.6094	250	36.6094
232	Akwaibom	lga_12	facility_18	Public	Female	35	35-49	Married/Cohabiting	36	25 months or more	Tertiary	Self-employed	No	2023-02-01	NGN19,000-99,000	20000	Joint provider	Yes	Yes	yes	Yes	1000	2000	yes	Yes	yes	4000	Yes	yes	1000	Yes	36.6094	251	36.6094
233	Akwaibom	lga_12	facility_18	Public	Female	42	35-49	Married/Cohabiting	6	12 months or less	Primary	Self-employed	No	2023-02-01	NGN19,000-99,000	20000	Joint provider	Yes	Yes	no	No	NA	NA	no	No	yes	500	Yes	no	NA	No	36.6094	252	36.6094
234	Akwaibom	lga_12	facility_18	Public	Male	35	35-49	Married/Cohabiting	22	13 - 24 months	Tertiary	Self-employed	No	3 and above	NGN18,000 and less	9000	Sole provider	Yes	Yes	yes	No	0	0	no	No	no	0	No	no	NA	No	36.6094	253	36.6094
235	Akwaibom	lga_12	facility_18	Public	Female	50	50 and above	Widowed/Divorced	120	25 months or more	None	Self-employed	No	2023-02-01	NGN18,000 and less	99999	Sole provider	Yes	Yes	no	No	NA	NA	no	No	yes	500	Yes	no	NA	No	36.6094	255	36.6094
236	Akwaibom	lga_12	facility_18	Public	Female	36	35-49	Married/Cohabiting	120	25 months or more	Tertiary	Unemployed	No	3 and above	NGN18,000 and less	15000	Joint provider	Yes	Yes	yes	Yes	10000	500	yes	Yes	yes	1000	Yes	yes	2000	Yes	36.6094	256	36.6094
237	Akwaibom	lga_12	facility_18	Public	Female	32	25-34	Married/Cohabiting	79	25 months or more	Tertiary	Unemployed	No	3 and above	NGN18,000 and less	99999	Joint provider	Yes	Yes	yes	Yes	200	200	yes	Yes	no	NA	No	no	NA	No	36.6094	257	36.6094
238	Akwaibom	lga_12	facility_18	Public	Female	30	25-34	Married/Cohabiting	24	13 - 24 months	Secondary	Self-employed	No	2023-02-01	NGN18,000 and less	9999	Joint provider	Yes	Yes	yes	Yes	2000	NA	no	No	no	NA	No	no	NA	No	36.6094	258	36.6094
239	Akwaibom	lga_12	facility_19	Public	Female	49	35-49	Married/Cohabiting	21	13 - 24 months	Tertiary	Employed	No	3 and above	NGN19,000-99,000	85000	Joint provider	Yes	Yes	yes	Yes	10000	1000	yes	Yes	yes	1000	Yes	yes	1000	Yes	138.336	260	138.336
240	Akwaibom	lga_12	facility_19	Public	Female	30	25-34	Married/Cohabiting	84	25 months or more	Secondary	Self-employed	No	3 and above	NGN18,000 and less	99999	Joint provider	Yes	Yes	no	No	NA	1000	yes	Yes	yes	1000	Yes	yes	1000	Yes	138.336	261	138.336
241	Akwaibom	lga_12	facility_19	Public	Female	37	35-49	Single	55	25 months or more	Tertiary	Self-employed	No	None	NGN19,000-99,000	50000	Sole provider	Yes	Yes	yes	Yes	2000	1000	yes	Yes	yes	1000	Yes	yes	1000	Yes	138.336	262	138.336
242	Akwaibom	lga_12	facility_19	Public	Female	51	50 and above	Widowed/Divorced	15	13 - 24 months	Tertiary	Employed	No	3 and above	NGN19,000-99,000	99999	Sole provider	Yes	Yes	yes	Yes	10000	2000	yes	Yes	yes	2000	Yes	yes	1000	Yes	138.336	263	138.336
243	Akwaibom	lga_12	facility_19	Public	Female	36	35-49	Widowed/Divorced	108	25 months or more	Secondary	Self-employed	No	3 and above	NGN19,000-99,000	99999	Sole provider	Yes	Yes	yes	Yes	500	NA	no	No	yes	500	Yes	no	NA	No	138.336	264	138.336
244	Akwaibom	lga_12	facility_19	Public	Female	36	35-49	Single	36	25 months or more	Primary	Self-employed	No	2023-02-01	NGN18,000 and less	99999	Sole provider	Yes	Yes	yes	Yes	500	NA	no	No	yes	200	Yes	yes	1000	Yes	138.336	265	138.336
245	Akwaibom	lga_12	facility_19	Public	Female	45	35-49	Married/Cohabiting	36	25 months or more	Primary	Self-employed	No	2023-02-01	NGN18,000 and less	99999	Dependent	Yes	Yes	no	No	NA	NA	no	No	yes	1000	Yes	no	NA	No	138.336	267	138.336
246	Akwaibom	lga_12	facility_19	Public	Female	30	25-34	Single	24	13 - 24 months	Tertiary	Employed	No	2023-02-01	NGN19,000-99,000	99999	Sole provider	Yes	Yes	yes	Yes	1000	500	yes	Yes	no	NA	No	no	NA	No	138.336	268	138.336
247	Akwaibom	lga_12	facility_19	Public	Female	60	50 and above	Widowed/Divorced	132	25 months or more	None	Self-employed	No	3 and above	NGN18,000 and less	99999	Sole provider	Yes	Yes	no	No	NA	NA	no	No	no	NA	No	no	NA	No	138.336	269	138.336
248	Akwaibom	lga_12	facility_19	Public	Male	27	25-34	Married/Cohabiting	24	13 - 24 months	Secondary	Self-employed	No	2023-02-01	NGN18,000 and less	99999	Sole provider	Yes	Yes	no	No	NA	NA	no	No	no	NA	No	no	NA	No	138.336	270	138.336
249	Akwaibom	lga_12	facility_19	Public	Female	31	25-34	Married/Cohabiting	52	25 months or more	Tertiary	Unemployed	No	2023-02-01	NGN18,000 and less	0	Dependent	Yes	Yes	no	No	NA	NA	no	No	yes	500	Yes	no	NA	No	138.336	271	138.336
250	Akwaibom	lga_12	facility_19	Public	Female	41	35-49	Widowed/Divorced	120	25 months or more	Secondary	Employed	No	2023-02-01	NGN18,000 and less	99999	Joint provider	Yes	Yes	no	No	NA	1000	yes	Yes	yes	1000	Yes	no	NA	No	138.336	274	138.336
251	Akwaibom	lga_12	facility_19	Public	Male	51	50 and above	Widowed/Divorced	23	13 - 24 months	Secondary	Unemployed	No	2023-02-01	NGN18,000 and less	15000	Sole provider	Yes	Yes	no	No	NA	500	yes	Yes	yes	1000	Yes	no	NA	No	138.336	275	138.336
252	Akwaibom	lga_12	facility_19	Public	Female	42	35-49	Married/Cohabiting	6	12 months or less	Secondary	Self-employed	No	3 and above	NGN18,000 and less	14000	Joint provider	Yes	Yes	no	No	NA	NA	no	No	no	NA	No	no	NA	No	138.336	276	138.336
253	Akwaibom	lga_12	facility_19	Public	Female	35	35-49	Single	8	12 months or less	Tertiary	Employed	No	3 and above	NGN18,000 and less	10000	Sole provider	Yes	Yes	yes	Yes	500	2000	yes	Yes	yes	500	Yes	yes	500	Yes	138.336	277	138.336
254	Akwaibom	lga_12	facility_19	Public	Male	43	35-49	Married/Cohabiting	84	25 months or more	Secondary	Self-employed	No	3 and above	NGN19,000-99,000	25000	Sole provider	Yes	Yes	no	No	NA	NA	no	No	yes	500	Yes	no	NA	No	138.336	278	138.336
255	Akwaibom	lga_12	facility_19	Public	Male	35	35-49	Married/Cohabiting	24	13 - 24 months	Secondary	Self-employed	No	2023-02-01	NGN18,000 and less	99999	Sole provider	Yes	Yes	no	No	NA	500	yes	Yes	yes	500	Yes	no	NA	No	138.336	279	138.336
256	Akwaibom	lga_12	facility_19	Public	Female	35	35-49	Married/Cohabiting	6	12 months or less	Primary	Self-employed	No	3 and above	NGN18,000 and less	99999	Sole provider	Yes	Yes	no	No	NA	NA	no	No	no	NA	No	no	NA	No	138.336	280	138.336
257	Akwaibom	lga_12	facility_19	Public	Female	60	50 and above	Widowed/Divorced	36	25 months or more	Primary	Self-employed	No	3 and above	NGN18,000 and less	99999	Sole provider	Yes	Yes	no	No	NA	NA	no	No	no	NA	No	no	NA	No	138.336	281	138.336
258	Akwaibom	lga_12	facility_19	Public	Female	40	35-49	Married/Cohabiting	72	25 months or more	Secondary	Self-employed	No	3 and above	NGN19,000-99,000	99999	Joint provider	Yes	Yes	no	No	NA	500	yes	Yes	yes	500	Yes	no	NA	No	138.336	283	138.336
259	Akwaibom	lga_1	facility_2	Public	Female	40	35-49	Single	36	25 months or more	Secondary	Unemployed	No	None	NGN18,000 and less	0	Sole provider	Yes	Yes	no	No	NA	NA	no	No	no	NA	No	no	NA	No	60.43	284	60.43
260	Akwaibom	lga_1	facility_2	Public	Female	26	25-34	Single	36	25 months or more	Primary	Self-employed	No	None	NGN18,000 and less	0	Sole provider	Yes	Yes	no	No	NA	NA	no	No	no	NA	No	no	NA	No	60.43	286	60.43
261	Akwaibom	lga_1	facility_2	Public	Female	46	35-49	Married/Cohabiting	7	12 months or less	Secondary	Unemployed	No	None	NGN19,000-99,000	0	Dependent	Yes	Yes	no	No	NA	NA	no	No	no	NA	No	no	NA	No	60.43	288	60.43
262	Akwaibom	lga_1	facility_2	Public	Female	34	25-34	Widowed/Divorced	60	25 months or more	Secondary	Self-employed	No	2023-02-01	NGN18,000 and less	4000	Sole provider	Yes	Yes	yes	Yes	1000	1500	yes	Yes	no	NA	No	yes	1000	Yes	60.43	289	60.43
263	Akwaibom	lga_1	facility_2	Public	Female	30	25-34	Single	36	25 months or more	Secondary	Employed	No	None	NGN18,000 and less	99999	Sole provider	Yes	Yes	no	No	NA	NA	no	No	no	NA	No	no	NA	No	60.43	291	60.43
264	Akwaibom	lga_1	facility_2	Public	Female	45	35-49	Married/Cohabiting	24	13 - 24 months	Secondary	Unemployed	No	None	NGN18,000 and less	99999	Dependent	Yes	Yes	no	No	NA	NA	no	No	no	NA	No	yes	0	No	60.43	295	60.43
265	Akwaibom	lga_1	facility_2	Public	Female	39	35-49	Married/Cohabiting	36	25 months or more	Tertiary	Self-employed	No	None	NGN18,000 and less	99999	Dependent	Yes	Yes	no	No	NA	NA	no	No	no	NA	No	no	NA	No	60.43	296	60.43
266	Akwaibom	lga_1	facility_2	Public	Female	28	25-34	Married/Cohabiting	24	13 - 24 months	Secondary	Self-employed	No	3 and above	NGN18,000 and less	10000	Joint provider	Yes	Yes	yes	Yes	10000	0	no	No	yes	500	Yes	yes	500	Yes	60.43	297	60.43
267	Akwaibom	lga_1	facility_2	Public	Male	56	50 and above	Married/Cohabiting	72	25 months or more	Secondary	Employed	No	2023-02-01	NGN19,000-99,000	99999	Sole provider	Yes	Yes	no	No	NA	100	yes	Yes	no	NA	No	yes	0	No	60.43	299	60.43
268	Akwaibom	lga_12	facility_20	Private	Female	33	25-34	Single	41	13 - 24 months	Secondary	Self-employed	No	None	NGN18,000 and less	15000	Sole provider	Yes	Yes	yes	Yes	500	NA	no	No	yes	500	Yes	no	NA	No	36.5	300	36.5
269	Akwaibom	lga_12	facility_20	Private	Male	19	18-24	Single	108	25 months or more	Secondary	Unemployed	No	None	NGN18,000 and less	99999	Joint provider	Yes	Yes	yes	Yes	500	200	yes	Yes	yes	500	Yes	no	NA	No	36.5	301	36.5
270	Akwaibom	lga_12	facility_20	Private	Female	35	35-49	Married/Cohabiting	29	25 months or more	Tertiary	Self-employed	No	None	NGN18,000 and less	12000	Joint provider	Yes	Yes	no	No	NA	200	yes	Yes	yes	200	Yes	no	NA	No	36.5	302	36.5
271	Akwaibom	lga_12	facility_20	Private	Female	44	35-49	Married/Cohabiting	36	25 months or more	Tertiary	Employed	No	2023-02-01	NGN19,000-99,000	25000	Joint provider	Yes	Yes	no	No	NA	500	yes	Yes	yes	1000	Yes	no	NA	No	36.5	303	36.5
272	Akwaibom	lga_12	facility_20	Private	Male	50	50 and above	Married/Cohabiting	6	12 months or less	Secondary	Self-employed	No	3 and above	NGN18,000 and less	99999	Dependent	Yes	Yes	no	No	NA	200	yes	Yes	yes	500	Yes	no	NA	No	36.5	304	36.5
273	Akwaibom	lga_12	facility_20	Private	Female	45	35-49	Married/Cohabiting	36	25 months or more	Secondary	Self-employed	No	2023-02-01	NGN18,000 and less	99999	Dependent	Yes	Yes	yes	Yes	1000	NA	no	No	yes	1000	Yes	no	NA	No	36.5	305	36.5
274	Akwaibom	lga_12	facility_20	Private	Female	38	35-49	Married/Cohabiting	24	13 - 24 months	Secondary	Self-employed	No	2023-02-01	NGN18,000 and less	99999	Joint provider	Yes	Yes	yes	Yes	500	500	yes	Yes	yes	1000	Yes	no	NA	No	36.5	306	36.5
275	Akwaibom	lga_12	facility_20	Private	Male	43	35-49	Married/Cohabiting	29	13 - 24 months	Secondary	Self-employed	No	2023-02-01	NGN19,000-99,000	20000	Sole provider	Yes	Yes	yes	Yes	500	500	yes	Yes	yes	500	Yes	no	NA	No	36.5	307	36.5
276	Akwaibom	lga_12	facility_20	Private	Female	48	35-49	Married/Cohabiting	36	25 months or more	Secondary	Self-employed	No	2023-02-01	NGN18,000 and less	99999	Dependent	Yes	Yes	no	No	NA	NA	no	No	no	NA	No	no	NA	No	36.5	308	36.5
277	Akwaibom	lga_12	facility_20	Private	Female	36	35-49	Married/Cohabiting	48	25 months or more	Secondary	Self-employed	No	3 and above	NGN18,000 and less	99999	Dependent	Yes	Yes	yes	Yes	500	500	yes	Yes	yes	200	Yes	no	NA	No	36.5	309	36.5
278	Akwaibom	lga_12	facility_20	Private	Male	35	35-49	Single	30	25 months or more	Secondary	Self-employed	No	None	NGN18,000 and less	99999	Dependent	Yes	Yes	no	No	NA	1000	yes	Yes	yes	1000	Yes	no	NA	No	36.5	310	36.5
279	Akwaibom	lga_12	facility_20	Private	Female	40	35-49	Married/Cohabiting	36	25 months or more	Secondary	Self-employed	No	2023-02-01	NGN18,000 and less	99999	Dependent	Yes	Yes	yes	Yes	1000	500	yes	Yes	yes	1000	Yes	yes	500	Yes	36.5	311	36.5
280	Akwaibom	lga_12	facility_20	Private	Female	39	35-49	Married/Cohabiting	12	12 months or less	Secondary	Self-employed	No	2023-02-01	NGN18,000 and less	99999	Dependent	Yes	Yes	yes	Yes	300	500	yes	Yes	yes	500	Yes	no	NA	No	36.5	312	36.5
281	Akwaibom	lga_12	facility_20	Private	Female	30	25-34	Married/Cohabiting	31	12 months or less	Secondary	Unemployed	No	2023-02-01	NGN18,000 and less	99999	Joint provider	Yes	Yes	yes	Yes	200	NA	no	No	yes	1000	Yes	no	NA	No	36.5	313	36.5
282	Akwaibom	lga_12	facility_20	Private	Female	33	25-34	Married/Cohabiting	43	25 months or more	Secondary	Self-employed	No	None	NGN18,000 and less	16000	Joint provider	Yes	Yes	no	No	NA	999	yes	Yes	no	NA	No	no	NA	No	36.5	314	36.5
283	Akwaibom	lga_12	facility_20	Private	Female	27	25-34	Single	32	13 - 24 months	Secondary	Unemployed	No	None	NGN18,000 and less	15000	Sole provider	Yes	Yes	no	No	NA	NA	no	No	yes	500	Yes	no	NA	No	36.5	315	36.5
284	Akwaibom	lga_12	facility_20	Private	Male	39	35-49	Single	52	25 months or more	Tertiary	Employed	No	None	NGN19,000-99,000	30000	Sole provider	Yes	Yes	no	No	NA	200	yes	Yes	yes	1000	Yes	no	NA	No	36.5	316	36.5
285	Akwaibom	lga_12	facility_20	Private	Female	47	35-49	Widowed/Divorced	21	13 - 24 months	Secondary	Self-employed	No	3 and above	NGN18,000 and less	15000	Sole provider	Yes	Yes	no	No	NA	NA	no	No	yes	500	Yes	no	NA	No	36.5	317	36.5
286	Akwaibom	lga_12	facility_20	Private	Male	23	18-24	Single	27	25 months or more	Secondary	Unemployed	No	None	NGN18,000 and less	0	Dependent	Yes	Yes	no	No	NA	NA	no	No	no	NA	No	no	NA	No	36.5	318	36.5
287	Akwaibom	lga_12	facility_20	Private	Female	31	25-34	Married/Cohabiting	84	25 months or more	Secondary	Self-employed	No	2023-02-01	NGN18,000 and less	99999	Dependent	Yes	Yes	no	No	NA	NA	no	No	yes	500	Yes	no	NA	No	36.5	319	36.5
288	Akwaibom	lga_12	facility_20	Private	Female	36	35-49	Married/Cohabiting	132	25 months or more	Primary	Self-employed	No	2023-02-01	NGN18,000 and less	99999	Dependent	Yes	Yes	yes	Yes	500	500	yes	Yes	no	NA	No	no	NA	No	36.5	320	36.5
289	Akwaibom	lga_12	facility_20	Private	Female	42	35-49	Married/Cohabiting	30	25 months or more	Secondary	Employed	No	2023-02-01	NGN19,000-99,000	99999	Dependent	Yes	Yes	yes	Yes	1000	500	yes	Yes	yes	1000	Yes	no	NA	No	36.5	321	36.5
290	Akwaibom	lga_13	facility_21	Public	Female	42	35-49	Married/Cohabiting	72	25 months or more	None	Self-employed	No	None	NGN18,000 and less	99999	Sole provider	Yes	Yes	no	No	NA	NA	no	No	no	NA	No	no	NA	No	20.9	322	20.9
291	Akwaibom	lga_13	facility_21	Public	Female	43	35-49	Widowed/Divorced	9	12 months or less	Primary	Self-employed	No	None	NGN19,000-99,000	9999	Dependent	Yes	Yes	no	No	NA	NA	no	No	no	NA	No	no	NA	No	20.9	323	20.9
292	Akwaibom	lga_13	facility_21	Public	Female	30	25-34	Single	32	25 months or more	Primary	Unemployed	No	None	NGN18,000 and less	0	Sole provider	Yes	Yes	no	No	NA	NA	no	No	no	NA	No	no	NA	No	20.9	324	20.9
293	Akwaibom	lga_13	facility_21	Public	Female	26	25-34	Single	11	12 months or less	Primary	Unemployed	No	2023-02-01	NGN19,000-99,000	0	Dependent	Yes	Yes	no	No	NA	NA	no	No	no	NA	No	no	NA	No	20.9	325	20.9
294	Akwaibom	lga_13	facility_21	Public	Female	44	35-49	Widowed/Divorced	72	25 months or more	None	Self-employed	No	None	NGN18,000 and less	10000	Sole provider	Yes	Yes	no	No	NA	NA	no	No	no	NA	No	no	NA	No	20.9	326	20.9
295	Akwaibom	lga_13	facility_21	Public	Female	34	25-34	Single	7	12 months or less	Primary	Unemployed	No	2023-02-01	NGN19,000-99,000	0	Dependent	Yes	Yes	no	No	NA	2000	yes	Yes	yes	2000	Yes	no	NA	No	20.9	327	20.9
296	Akwaibom	lga_13	facility_22	Public	Female	50	50 and above	Widowed/Divorced	19	13 - 24 months	None	Unemployed	No	3 and above	NGN19,000-99,000	30000	Dependent	Yes	Yes	no	No	NA	2000	yes	Yes	yes	1000	Yes	no	NA	No	102.197	328	102.197
297	Akwaibom	lga_13	facility_22	Public	Female	19	18-24	Single	7	12 months or less	Primary	Unemployed	No	3 and above	NGN18,000 and less	0	Dependent	Yes	Yes	yes	Yes	10000	2500	yes	Yes	yes	3000	Yes	yes	5000	Yes	102.197	329	102.197
298	Akwaibom	lga_13	facility_22	Public	Female	26	25-34	Single	11	12 months or less	Primary	Unemployed	No	2023-02-01	NGN18,000 and less	0	Sole provider	Yes	Yes	yes	Yes	10000	2500	yes	Yes	yes	4000	Yes	yes	5000	Yes	102.197	330	102.197
299	Akwaibom	lga_13	facility_22	Public	Female	30	25-34	Married/Cohabiting	18	13 - 24 months	Primary	Self-employed	No	2023-02-01	NGN18,000 and less	0	Dependent	Yes	Yes	yes	Yes	10000	2500	yes	Yes	yes	3000	Yes	yes	5000	Yes	102.197	331	102.197
300	Akwaibom	lga_13	facility_22	Public	Female	40	35-49	Widowed/Divorced	36	25 months or more	Secondary	Unemployed	No	None	NGN18,000 and less	10000	Sole provider	Yes	Yes	no	No	NA	1000	yes	Yes	yes	200	Yes	yes	200	Yes	102.197	333	102.197
301	Akwaibom	lga_13	facility_22	Public	Female	25	25-34	Single	72	25 months or more	Primary	Self-employed	No	None	NGN18,000 and less	99999	Sole provider	Yes	Yes	no	No	NA	100	yes	Yes	no	NA	No	no	NA	No	102.197	334	102.197
302	Akwaibom	lga_13	facility_22	Public	Male	70	50 and above	Married/Cohabiting	60	25 months or more	Tertiary	Employed	No	3 and above	NGN18,000 and less	15000	Sole provider	Yes	Yes	no	No	NA	NA	no	No	no	NA	No	yes	1000	Yes	102.197	335	102.197
303	Akwaibom	lga_13	facility_22	Public	Female	23	18-24	Single	6	12 months or less	Secondary	Self-employed	No	2023-02-01	NGN19,000-99,000	99999	Dependent	Yes	Yes	no	No	NA	1000	yes	Yes	yes	1000	Yes	no	NA	No	102.197	336	102.197
304	Akwaibom	lga_13	facility_22	Public	Female	31	25-34	Single	9	12 months or less	Primary	Unemployed	No	2023-02-01	NGN18,000 and less	0	Dependent	Yes	Yes	yes	Yes	10000	2500	yes	Yes	yes	3000	Yes	yes	4000	Yes	102.197	337	102.197
305	Akwaibom	lga_13	facility_22	Public	Male	66	50 and above	Married/Cohabiting	6	12 months or less	Secondary	Unemployed	No	2023-02-01	NGN18,000 and less	0	Dependent	Yes	Yes	no	No	NA	NA	no	No	no	NA	No	no	NA	No	102.197	338	102.197
306	Akwaibom	lga_13	facility_22	Public	Male	51	50 and above	Married/Cohabiting	23	13 - 24 months	Secondary	Self-employed	No	3 and above	NGN19,000-99,000	35000	Joint provider	Yes	Yes	no	No	NA	2000	yes	Yes	yes	2000	Yes	no	NA	No	102.197	339	102.197
307	Akwaibom	lga_13	facility_22	Public	Male	68	50 and above	Married/Cohabiting	7	12 months or less	Primary	Self-employed	No	2023-02-01	NGN18,000 and less	99999	Sole provider	Yes	Yes	yes	Yes	10000	2000	yes	Yes	yes	4000	Yes	yes	5000	Yes	102.197	340	102.197
308	Akwaibom	lga_13	facility_22	Public	Female	74	50 and above	Widowed/Divorced	36	13 - 24 months	None	Self-employed	No	None	NGN18,000 and less	99999	Sole provider	Yes	Yes	no	No	NA	NA	no	No	no	NA	No	no	NA	No	102.197	341	102.197
309	Akwaibom	lga_13	facility_22	Public	Female	25	25-34	Single	24	13 - 24 months	Secondary	Unemployed	No	3 and above	NGN18,000 and less	5000	Joint provider	Yes	Yes	yes	Yes	1000	2000	yes	Yes	yes	2000	Yes	yes	500	Yes	102.197	342	102.197
310	Akwaibom	lga_13	facility_22	Public	Female	40	35-49	Married/Cohabiting	72	25 months or more	Secondary	Self-employed	No	None	NGN18,000 and less	99999	Joint provider	Yes	Yes	yes	Yes	200	300	yes	Yes	yes	300	Yes	no	NA	No	102.197	343	102.197
311	Akwaibom	lga_14	facility_23	Public	Female	29	25-34	Single	60	25 months or more	Secondary	Self-employed	No	None	NGN18,000 and less	99999	Dependent	Yes	Yes	yes	Yes	1000	NA	no	No	yes	1000	Yes	no	NA	No	10.22	344	10.22
312	Akwaibom	lga_14	facility_23	Public	Female	38	35-49	Married/Cohabiting	48	25 months or more	Secondary	Self-employed	Yes	2023-02-01	NGN18,000 and less	15000	Joint provider	Yes	Yes	yes	Yes	500	200	yes	Yes	yes	200	Yes	no	NA	No	10.22	345	10.22
313	Akwaibom	lga_14	facility_23	Public	Male	41	35-49	Married/Cohabiting	36	25 months or more	Secondary	Self-employed	No	3 and above	NGN18,000 and less	15000	Sole provider	Yes	Yes	yes	Yes	500	500	yes	Yes	yes	500	Yes	yes	500	Yes	10.22	346	10.22
314	Akwaibom	lga_14	facility_23	Public	Male	46	35-49	Married/Cohabiting	72	25 months or more	Secondary	Employed	No	3 and above	NGN18,000 and less	99999	Sole provider	Yes	Yes	yes	Yes	5000	3000	yes	Yes	yes	5000	Yes	yes	1000	Yes	10.22	347	10.22
315	Akwaibom	lga_14	facility_23	Public	Female	35	35-49	Married/Cohabiting	18	13 - 24 months	Secondary	Self-employed	No	3 and above	NGN18,000 and less	99999	Dependent	Yes	Yes	yes	Yes	200	200	yes	Yes	yes	200	Yes	no	NA	No	10.22	348	10.22
316	Akwaibom	lga_14	facility_23	Public	Female	39	35-49	Married/Cohabiting	24	13 - 24 months	Primary	Self-employed	No	3 and above	NGN18,000 and less	99999	Sole provider	Yes	Yes	yes	Yes	500	500	yes	Yes	yes	500	Yes	yes	500	Yes	10.22	349	10.22
317	Akwaibom	lga_14	facility_23	Public	Male	28	25-34	Married/Cohabiting	6	12 months or less	Primary	Self-employed	No	2023-02-01	NGN18,000 and less	99999	Sole provider	Yes	Yes	yes	Yes	500	500	yes	Yes	yes	500	Yes	no	NA	No	10.22	350	10.22
318	Akwaibom	lga_14	facility_23	Public	Female	28	25-34	Married/Cohabiting	90	25 months or more	Secondary	Self-employed	No	2023-02-01	NGN18,000 and less	25000	Sole provider	Yes	Yes	yes	Yes	1000	1000	yes	Yes	yes	1000	Yes	yes	1000	Yes	10.22	351	10.22
319	Akwaibom	lga_14	facility_23	Public	Female	30	25-34	Single	24	13 - 24 months	Secondary	Self-employed	No	None	NGN18,000 and less	10000	Sole provider	Yes	Yes	yes	Yes	1000	1000	yes	Yes	yes	1000	Yes	yes	1000	Yes	10.22	352	10.22
320	Akwaibom	lga_14	facility_23	Public	Female	22	18-24	Single	12	12 months or less	Secondary	Unemployed	No	None	NGN18,000 and less	0	Joint provider	Yes	Yes	yes	Yes	200	NA	no	No	yes	200	Yes	no	NA	No	10.22	353	10.22
321	Akwaibom	lga_14	facility_23	Public	Male	38	35-49	Married/Cohabiting	24	13 - 24 months	Primary	Employed	No	3 and above	NGN18,000 and less	14000	Joint provider	Yes	Yes	yes	Yes	1000	2000	yes	Yes	yes	2000	Yes	yes	2000	Yes	10.22	354	10.22
322	Akwaibom	lga_14	facility_23	Public	Female	24	18-24	Single	6	12 months or less	Secondary	Unemployed	No	None	NGN18,000 and less	0	Dependent	Yes	Yes	no	No	NA	NA	no	No	yes	200	Yes	no	NA	No	10.22	355	10.22
323	Akwaibom	lga_14	facility_23	Public	Male	32	25-34	Married/Cohabiting	15	13 - 24 months	Secondary	Unemployed	No	None	NGN18,000 and less	999999	Dependent	Yes	Yes	yes	Yes	500	300	yes	Yes	yes	300	Yes	yes	300	Yes	10.22	357	10.22
324	Akwaibom	lga_14	facility_23	Public	Female	33	25-34	Married/Cohabiting	30	25 months or more	Secondary	Employed	No	3 and above	NGN18,000 and less	30000	Joint provider	Yes	Yes	yes	Yes	500	2000	yes	Yes	yes	500	Yes	yes	200	Yes	10.22	358	10.22
325	Akwaibom	lga_14	facility_23	Public	Male	42	35-49	Married/Cohabiting	48	25 months or more	Secondary	Employed	No	3 and above	NGN18,000 and less	30000	Sole provider	Yes	Yes	yes	Yes	500	500	yes	Yes	yes	500	Yes	yes	500	Yes	10.22	359	10.22
326	Akwaibom	lga_14	facility_23	Public	Male	55	50 and above	Married/Cohabiting	48	25 months or more	Primary	Self-employed	No	3 and above	NGN18,000 and less	99999	Sole provider	Yes	Yes	yes	Yes	500	2000	yes	Yes	yes	1000	Yes	yes	200	Yes	10.22	360	10.22
327	Akwaibom	lga_14	facility_23	Public	Female	27	25-34	Married/Cohabiting	24	13 - 24 months	Primary	Self-employed	No	3 and above	NGN18,000 and less	99999	Joint provider	Yes	Yes	yes	Yes	1000	1000	yes	Yes	yes	1000	Yes	yes	1000	Yes	10.22	362	10.22
328	Akwaibom	lga_14	facility_23	Public	Female	40	35-49	Married/Cohabiting	60	25 months or more	Secondary	Self-employed	No	3 and above	NGN18,000 and less	99999	Dependent	Yes	Yes	yes	Yes	200	200	yes	Yes	yes	200	Yes	no	NA	No	10.22	363	10.22
329	Akwaibom	lga_14	facility_23	Public	Female	20	18-24	Married/Cohabiting	12	12 months or less	Secondary	Unemployed	No	2023-02-01	NGN18,000 and less	99999	Dependent	Yes	Yes	yes	Yes	300	200	yes	Yes	yes	300	Yes	yes	300	Yes	10.22	364	10.22
330	Akwaibom	lga_14	facility_23	Public	Male	31	25-34	Single	36	25 months or more	Secondary	Self-employed	No	2023-02-01	NGN18,000 and less	15000	Joint provider	Yes	Yes	yes	Yes	5000	3000	yes	Yes	yes	5000	Yes	no	NA	No	10.22	365	10.22
331	Akwaibom	lga_14	facility_23	Public	Female	30	25-34	Married/Cohabiting	24	13 - 24 months	Secondary	Self-employed	No	3 and above	NGN18,000 and less	99999	Sole provider	Yes	Yes	yes	Yes	500	500	yes	Yes	yes	500	Yes	yes	500	Yes	10.22	366	10.22
332	Akwaibom	lga_14	facility_23	Public	Male	31	25-34	Single	36	25 months or more	Tertiary	Self-employed	No	2023-02-01	NGN18,000 and less	99999	Dependent	Yes	Yes	yes	Yes	1000	2000	yes	Yes	yes	1000	Yes	no	NA	No	10.22	367	10.22
333	Akwaibom	lga_14	facility_23	Public	Female	33	25-34	Married/Cohabiting	16	13 - 24 months	Tertiary	Self-employed	No	3 and above	NGN18,000 and less	15000	Joint provider	Yes	Yes	yes	Yes	1000	1000	yes	Yes	yes	1000	Yes	yes	1000	Yes	10.22	369	10.22
334	Akwaibom	lga_15	facility_24	Public	Female	20	18-24	Married/Cohabiting	26	25 months or more	Secondary	Unemployed	No	3 and above	NGN18,000 and less	0	Dependent	Yes	Yes	no	No	NA	NA	no	No	no	NA	No	no	NA	No	56.76	370	56.76
335	Akwaibom	lga_15	facility_24	Public	Female	35	35-49	Married/Cohabiting	8	12 months or less	Primary	Self-employed	No	2023-02-01	NGN19,000-99,000	99999	Joint provider	Yes	Yes	yes	Yes	10000	1000	yes	Yes	yes	1500	Yes	yes	2000	Yes	56.76	371	56.76
336	Akwaibom	lga_15	facility_24	Public	Female	32	25-34	Single	14	13 - 24 months	Primary	Unemployed	No	2023-02-01	NGN18,000 and less	99999	Dependent	Yes	Yes	yes	Yes	200	50	yes	Yes	yes	200	Yes	no	NA	No	56.76	372	56.76
337	Akwaibom	lga_15	facility_24	Public	Female	61	50 and above	Married/Cohabiting	120	25 months or more	Primary	Self-employed	No	2023-02-01	NGN18,000 and less	0	Joint provider	Yes	Yes	no	No	NA	NA	no	No	yes	300	Yes	no	NA	No	56.76	373	56.76
338	Akwaibom	lga_15	facility_24	Public	Female	55	50 and above	Married/Cohabiting	12	12 months or less	Primary	Self-employed	No	None	NGN18,000 and less	99999	Sole provider	Yes	Yes	yes	Yes	100	0	no	No	no	0	No	yes	0	No	56.76	374	56.76
339	Akwaibom	lga_16	facility_25	Public	Female	36	35-49	Married/Cohabiting	46	25 months or more	Secondary	Employed	Yes	2023-02-01	NGN19,000-99,000	65000	Joint provider	Yes	Yes	no	No	NA	500	yes	Yes	yes	1000	Yes	yes	3000	Yes	15.5719	375	15.5719
340	Akwaibom	lga_16	facility_25	Public	Female	23	18-24	Married/Cohabiting	26	25 months or more	Primary	Self-employed	No	2023-02-01	NGN18,000 and less	99999	Joint provider	Yes	Yes	yes	Yes	10000	500	yes	Yes	yes	1000	Yes	no	NA	No	15.5719	376	15.5719
341	Akwaibom	lga_16	facility_25	Public	Female	38	35-49	Single	48	25 months or more	Secondary	Self-employed	No	2023-02-01	NGN18,000 and less	15000	Dependent	Yes	Yes	yes	Yes	500	500	yes	Yes	yes	500	Yes	no	NA	No	15.5719	377	15.5719
342	Akwaibom	lga_16	facility_25	Public	Male	30	25-34	Single	11	12 months or less	Secondary	Unemployed	No	None	NGN18,000 and less	10000	Sole provider	Yes	Yes	no	No	NA	NA	no	No	no	NA	No	no	NA	No	15.5719	378	15.5719
343	Akwaibom	lga_16	facility_25	Public	Female	24	18-24	Single	6	12 months or less	Secondary	Self-employed	No	2023-02-01	NGN18,000 and less	99999	Dependent	Yes	Yes	yes	Yes	500	200	yes	Yes	yes	200	Yes	no	NA	No	15.5719	379	15.5719
344	Akwaibom	lga_16	facility_25	Public	Female	46	35-49	Widowed/Divorced	24	13 - 24 months	Primary	Self-employed	No	2023-02-01	NGN18,000 and less	15000	Sole provider	Yes	Yes	no	No	NA	NA	no	No	no	NA	No	no	NA	No	15.5719	380	15.5719
345	Akwaibom	lga_16	facility_25	Public	Female	33	25-34	Married/Cohabiting	30	25 months or more	Secondary	Self-employed	No	2023-02-01	NGN18,000 and less	99999	Joint provider	Yes	Yes	yes	Yes	500	500	yes	Yes	yes	500	Yes	no	NA	No	15.5719	381	15.5719
346	Akwaibom	lga_16	facility_25	Public	Female	34	25-34	Married/Cohabiting	28	25 months or more	Secondary	Unemployed	No	2023-02-01	NGN18,000 and less	99999	Dependent	Yes	Yes	no	No	NA	500	yes	Yes	no	NA	No	no	NA	No	15.5719	382	15.5719
347	Akwaibom	lga_16	facility_25	Public	Female	25	25-34	Single	27	25 months or more	Secondary	Unemployed	No	None	NGN18,000 and less	99999	Sole provider	Yes	Yes	no	No	NA	500	yes	Yes	no	NA	No	no	NA	No	15.5719	383	15.5719
348	Akwaibom	lga_16	facility_25	Public	Male	39	35-49	Single	15	13 - 24 months	Secondary	Self-employed	No	None	NGN19,000-99,000	22000	Sole provider	Yes	Yes	no	No	NA	NA	no	No	yes	2000	Yes	no	NA	No	15.5719	384	15.5719
349	Akwaibom	lga_16	facility_25	Public	Male	35	35-49	Single	18	13 - 24 months	Secondary	Employed	No	None	NGN18,000 and less	99999	Sole provider	Yes	Yes	yes	Yes	10000	3000	yes	Yes	yes	5000	Yes	yes	1000	Yes	15.5719	385	15.5719
350	Akwaibom	lga_16	facility_25	Public	Male	45	35-49	Widowed/Divorced	96	25 months or more	Tertiary	Self-employed	No	3 and above	NGN18,000 and less	99999	Joint provider	Yes	Yes	no	No	NA	500	yes	Yes	no	NA	No	no	NA	No	15.5719	386	15.5719
351	Akwaibom	lga_16	facility_25	Public	Female	42	35-49	Married/Cohabiting	22	13 - 24 months	Primary	Self-employed	No	3 and above	NGN19,000-99,000	15000	Joint provider	Yes	Yes	yes	Yes	1000	200	yes	Yes	yes	1000	Yes	no	NA	No	15.5719	387	15.5719
352	Akwaibom	lga_16	facility_25	Public	Male	36	35-49	Single	23	13 - 24 months	Secondary	Unemployed	No	None	NGN18,000 and less	10000	Sole provider	Yes	Yes	no	No	NA	500	yes	Yes	yes	1000	Yes	no	NA	No	15.5719	388	15.5719
353	Akwaibom	lga_16	facility_25	Public	Female	45	35-49	Married/Cohabiting	24	13 - 24 months	Primary	Unemployed	No	None	NGN18,000 and less	99999	Sole provider	Yes	Yes	no	No	NA	NA	no	No	yes	200	Yes	no	NA	No	15.5719	389	15.5719
354	Akwaibom	lga_16	facility_25	Public	Male	39	35-49	Single	36	25 months or more	Secondary	Self-employed	Yes	None	NGN18,000 and less	12000	Sole provider	Yes	Yes	yes	Yes	5000	NA	no	No	yes	1000	Yes	no	NA	No	15.5719	390	15.5719
355	Akwaibom	lga_17	facility_26	Public	Female	37	35-49	Married/Cohabiting	24	13 - 24 months	Secondary	Employed	Yes	None	NGN19,000-99,000	30000	Dependent	Yes	Yes	yes	Yes	1000	NA	no	No	no	NA	No	yes	1000	Yes	31.14	391	31.14
356	Akwaibom	lga_17	facility_26	Public	Male	53	50 and above	Widowed/Divorced	17	13 - 24 months	Secondary	Self-employed	No	3 and above	NGN18,000 and less	99999	Sole provider	Yes	Yes	no	No	NA	500	yes	Yes	yes	500	Yes	no	NA	No	31.14	392	31.14
357	Akwaibom	lga_17	facility_26	Public	Female	49	35-49	Widowed/Divorced	6	12 months or less	Secondary	Self-employed	No	None	NGN18,000 and less	99999	Dependent	Yes	Yes	no	No	NA	NA	no	No	no	NA	No	no	NA	No	31.14	394	31.14
358	Akwaibom	lga_17	facility_26	Public	Male	60	50 and above	Married/Cohabiting	30	25 months or more	Primary	Self-employed	No	3 and above	NGN18,000 and less	99999	Sole provider	Yes	Yes	no	No	NA	NA	no	No	no	NA	No	no	NA	No	31.14	395	31.14
359	Akwaibom	lga_17	facility_26	Public	Female	40	35-49	Married/Cohabiting	50	25 months or more	Secondary	Unemployed	No	None	NGN18,000 and less	0	Sole provider	Yes	Yes	no	No	NA	NA	no	No	no	NA	No	no	NA	No	31.14	396	31.14
360	Akwaibom	lga_17	facility_26	Public	Male	59	50 and above	Married/Cohabiting	72	25 months or more	Secondary	Unemployed	Yes	2023-02-01	NGN18,000 and less	99999	Joint provider	Yes	Yes	no	No	NA	NA	no	No	yes	500	Yes	yes	500	Yes	31.14	397	31.14
361	Akwaibom	lga_17	facility_26	Public	Female	48	35-49	Married/Cohabiting	42	25 months or more	Secondary	Self-employed	No	2023-02-01	NGN18,000 and less	99999	Joint provider	Yes	Yes	no	No	NA	NA	no	No	yes	1000	Yes	no	NA	No	31.14	398	31.14
362	Akwaibom	lga_17	facility_26	Public	Female	53	50 and above	Married/Cohabiting	36	25 months or more	Secondary	Self-employed	No	3 and above	NGN18,000 and less	99999	Dependent	Yes	Yes	no	No	NA	NA	no	No	no	NA	No	no	NA	No	31.14	399	31.14
363	Akwaibom	lga_17	facility_26	Public	Female	30	25-34	Single	24	13 - 24 months	Secondary	Self-employed	No	None	NGN18,000 and less	99999	Sole provider	Yes	Yes	no	No	NA	NA	no	No	no	NA	No	no	NA	No	31.14	400	31.14
364	Akwaibom	lga_17	facility_26	Public	Female	43	35-49	Widowed/Divorced	18	13 - 24 months	Primary	Self-employed	No	2023-02-01	NGN18,000 and less	15000	Sole provider	Yes	Yes	no	No	NA	500	yes	Yes	yes	1000	Yes	no	NA	No	31.14	401	31.14
365	Akwaibom	lga_17	facility_26	Public	Female	42	35-49	Widowed/Divorced	48	25 months or more	Primary	Self-employed	No	2023-02-01	NGN18,000 and less	99999	Sole provider	Yes	Yes	no	No	NA	NA	no	No	no	NA	No	no	NA	No	31.14	402	31.14
366	Akwaibom	lga_17	facility_26	Public	Male	26	25-34	Single	39	25 months or more	Tertiary	Employed	No	2023-02-01	NGN19,000-99,000	30000	Sole provider	Yes	Yes	yes	Yes	1000	500	yes	Yes	yes	1000	Yes	yes	1000	Yes	31.14	403	31.14
367	Akwaibom	lga_17	facility_26	Public	Female	52	50 and above	Married/Cohabiting	30	25 months or more	Secondary	Self-employed	No	2023-02-01	NGN18,000 and less	99999	Dependent	Yes	Yes	no	No	NA	NA	no	No	no	NA	No	no	NA	No	31.14	405	31.14
368	Akwaibom	lga_17	facility_26	Public	Female	46	35-49	Married/Cohabiting	36	12 months or less	Secondary	Unemployed	No	2023-02-01	NGN18,000 and less	10000	Joint provider	Yes	Yes	no	No	NA	NA	no	No	no	NA	No	no	NA	No	31.14	406	31.14
369	Akwaibom	lga_18	facility_27	Public	Female	31	25-34	Single	8	12 months or less	Primary	Unemployed	No	2023-02-01	NGN18,000 and less	0	Dependent	Yes	Yes	no	No	NA	NA	no	No	no	NA	No	no	NA	No	16.5	407	16.5
370	Akwaibom	lga_18	facility_27	Public	Female	21	18-24	Single	11	12 months or less	Tertiary	Unemployed	No	2023-02-01	NGN18,000 and less	0	Dependent	Yes	Yes	no	No	NA	NA	no	No	no	NA	No	no	NA	No	16.5	408	16.5
371	Akwaibom	lga_18	facility_27	Public	Female	18	18-24	Single	14	13 - 24 months	Primary	Unemployed	No	2023-02-01	NGN18,000 and less	0	Dependent	Yes	Yes	no	No	NA	NA	no	No	no	NA	No	no	NA	No	16.5	409	16.5
372	Akwaibom	lga_18	facility_27	Public	Female	21	18-24	Married/Cohabiting	7	12 months or less	Primary	Self-employed	No	2023-02-01	NGN18,000 and less	99999	Dependent	Yes	Yes	yes	Yes	10000	3000	yes	Yes	no	NA	No	no	NA	No	16.5	410	16.5
373	Akwaibom	lga_18	facility_27	Public	Female	33	25-34	Married/Cohabiting	11	12 months or less	Primary	Unemployed	No	2023-02-01	NGN18,000 and less	0	Dependent	Yes	Yes	yes	Yes	10000	3000	yes	Yes	yes	3000	Yes	yes	5000	Yes	16.5	411	16.5
374	Akwaibom	lga_18	facility_28	Public	Female	28	25-34	Single	36	25 months or more	Secondary	Unemployed	No	None	NGN18,000 and less	0	Sole provider	Yes	Yes	no	No	NA	NA	no	No	no	NA	No	no	NA	No	26.68	412	26.68
375	Akwaibom	lga_18	facility_28	Public	Female	27	25-34	Single	9	12 months or less	Secondary	Self-employed	No	None	NGN18,000 and less	99999	Sole provider	Yes	Yes	no	No	NA	NA	no	No	no	NA	No	no	NA	No	26.68	413	26.68
376	Akwaibom	lga_18	facility_28	Public	Female	33	25-34	Single	9	12 months or less	Primary	Unemployed	No	2023-02-01	NGN19,000-99,000	0	Dependent	Yes	Yes	no	No	NA	NA	no	No	no	NA	No	no	NA	No	26.68	414	26.68
377	Akwaibom	lga_18	facility_28	Public	Female	28	25-34	Married/Cohabiting	36	25 months or more	Primary	Self-employed	No	None	NGN18,000 and less	9999	Sole provider	Yes	Yes	no	No	NA	NA	no	No	no	NA	No	no	NA	No	26.68	415	26.68
378	Akwaibom	lga_18	facility_28	Public	Male	38	35-49	Single	14	13 - 24 months	Primary	Self-employed	No	2023-02-01	NGN19,000-99,000	99999	Dependent	Yes	Yes	no	No	NA	3000	yes	Yes	no	NA	No	no	NA	No	26.68	416	26.68
379	Akwaibom	lga_18	facility_28	Public	Male	33	25-34	Married/Cohabiting	24	13 - 24 months	Primary	Self-employed	No	None	NGN18,000 and less	30000	Sole provider	Yes	Yes	no	No	NA	NA	no	No	no	NA	No	no	NA	No	26.68	417	26.68
380	Akwaibom	lga_18	facility_28	Public	Male	40	35-49	Single	11	12 months or less	Primary	Self-employed	No	2023-02-01	NGN19,000-99,000	9999	Dependent	Yes	Yes	no	No	NA	NA	no	No	no	NA	No	no	NA	No	26.68	418	26.68
381	Akwaibom	lga_18	facility_28	Public	Female	45	35-49	Widowed/Divorced	48	25 months or more	None	Self-employed	No	None	NGN18,000 and less	9999	Sole provider	Yes	Yes	no	No	NA	NA	no	No	no	NA	No	no	NA	No	26.68	419	26.68
382	Akwaibom	lga_18	facility_28	Public	Female	30	25-34	Single	72	25 months or more	Secondary	Self-employed	No	None	NGN18,000 and less	15000	Sole provider	Yes	Yes	no	No	NA	NA	no	No	no	NA	No	no	NA	No	26.68	420	26.68
383	Akwaibom	lga_18	facility_28	Public	Female	39	35-49	Married/Cohabiting	8	12 months or less	Primary	Self-employed	No	2023-02-01	NGN19,000-99,000	0	Dependent	Yes	Yes	no	No	NA	2500	yes	Yes	yes	3000	Yes	no	NA	No	26.68	421	26.68
384	Akwaibom	lga_18	facility_28	Public	Female	36	35-49	Married/Cohabiting	8	12 months or less	Secondary	Unemployed	No	2023-02-01	NGN19,000-99,000	0	Dependent	Yes	Yes	no	No	NA	2500	yes	Yes	no	NA	No	no	NA	No	26.68	422	26.68
385	Akwaibom	lga_18	facility_28	Public	Female	35	35-49	Married/Cohabiting	15	13 - 24 months	Secondary	Self-employed	No	2023-02-01	NGN19,000-99,000	99999	Dependent	Yes	Yes	no	No	NA	3000	yes	Yes	yes	4000	Yes	no	NA	No	26.68	423	26.68
386	Akwaibom	lga_18	facility_29	Public	Female	21	18-24	Married/Cohabiting	75	25 months or more	Secondary	Self-employed	No	3 and above	NGN18,000 and less	99999	Dependent	Yes	Yes	no	No	NA	NA	no	No	no	NA	No	no	NA	No	193.71	425	193.71
387	Akwaibom	lga_18	facility_29	Public	Female	41	35-49	Widowed/Divorced	84	25 months or more	None	Self-employed	No	None	NGN18,000 and less	3000	Sole provider	Yes	Yes	yes	Yes	1000	2000	yes	Yes	yes	1500	Yes	yes	500	Yes	193.71	426	193.71
388	Akwaibom	lga_18	facility_29	Public	Male	31	25-34	Married/Cohabiting	7	12 months or less	Primary	Self-employed	No	None	NGN100,000 and above	99999	Sole provider	Yes	Yes	yes	Yes	40000	10000	yes	Yes	yes	10000	Yes	yes	10000	Yes	193.71	427	193.71
389	Akwaibom	lga_18	facility_29	Public	Female	30	25-34	Married/Cohabiting	70	25 months or more	Primary	Self-employed	No	3 and above	NGN18,000 and less	99999	Sole provider	Yes	Yes	yes	Yes	2000	2000	yes	Yes	yes	500	Yes	yes	2000	Yes	193.71	428	193.71
390	Akwaibom	lga_18	facility_30	Private	Female	19	18-24	Widowed/Divorced	24	13 - 24 months	Primary	Unemployed	No	None	NGN18,000 and less	0	Dependent	Yes	Yes	no	No	NA	NA	no	No	no	NA	No	no	NA	No	50.875	430	50.875
391	Akwaibom	lga_18	facility_30	Private	Female	22	18-24	Married/Cohabiting	11	12 months or less	Primary	Unemployed	No	2023-02-01	NGN18,000 and less	0	Dependent	Yes	Yes	no	No	NA	3000	yes	Yes	no	NA	No	no	NA	No	50.875	431	50.875
392	Akwaibom	lga_18	facility_30	Private	Female	18	18-24	Married/Cohabiting	8	12 months or less	Secondary	Unemployed	No	2023-02-01	NGN18,000 and less	0	Dependent	Yes	Yes	no	No	NA	2000	yes	Yes	no	NA	No	no	NA	No	50.875	432	50.875
393	Akwaibom	lga_18	facility_30	Private	Female	41	35-49	Married/Cohabiting	16	13 - 24 months	None	Self-employed	No	3 and above	NGN18,000 and less	12	Joint provider	Yes	Yes	no	No	NA	NA	no	No	yes	200	Yes	no	NA	No	50.875	433	50.875
394	Akwaibom	lga_18	facility_30	Private	Female	57	50 and above	Married/Cohabiting	36	25 months or more	Secondary	Self-employed	No	2023-02-01	NGN18,000 and less	10000	Joint provider	Yes	Yes	no	No	NA	NA	no	No	yes	500	Yes	no	NA	No	50.875	434	50.875
395	Akwaibom	lga_18	facility_30	Private	Female	34	25-34	Married/Cohabiting	33	25 months or more	Primary	Self-employed	No	2023-02-01	NGN18,000 and less	15000	Joint provider	Yes	Yes	no	No	NA	NA	no	No	no	NA	No	no	NA	No	50.875	436	50.875
396	Akwaibom	lga_18	facility_30	Private	Female	49	35-49	Married/Cohabiting	28	25 months or more	Primary	Self-employed	No	3 and above	NGN18,000 and less	12000	Joint provider	Yes	Yes	no	No	NA	NA	no	No	yes	300	Yes	no	NA	No	50.875	437	50.875
397	Akwaibom	lga_18	facility_30	Private	Female	33	25-34	Widowed/Divorced	7	12 months or less	Primary	Unemployed	No	None	NGN18,000 and less	0	Dependent	Yes	Yes	no	No	NA	NA	no	No	no	NA	No	no	NA	No	50.875	438	50.875
398	Akwaibom	lga_18	facility_30	Private	Female	28	25-34	Married/Cohabiting	48	25 months or more	Primary	Self-employed	No	3 and above	NGN18,000 and less	15000	Joint provider	Yes	Yes	no	No	NA	NA	no	No	yes	500	Yes	no	NA	No	50.875	439	50.875
399	Akwaibom	lga_18	facility_30	Private	Female	27	25-34	Married/Cohabiting	17	13 - 24 months	Primary	Self-employed	No	2023-02-01	NGN18,000 and less	99999	Dependent	Yes	Yes	no	No	NA	3000	yes	Yes	no	NA	No	no	NA	No	50.875	440	50.875
400	Akwaibom	lga_18	facility_30	Private	Female	28	25-34	Married/Cohabiting	21	13 - 24 months	Secondary	Self-employed	No	2023-02-01	NGN18,000 and less	15000	Sole provider	Yes	Yes	no	No	NA	NA	no	No	no	NA	No	no	NA	No	50.875	441	50.875
401	Akwaibom	lga_18	facility_30	Private	Female	39	35-49	Married/Cohabiting	37	25 months or more	Primary	Self-employed	No	3 and above	NGN18,000 and less	0	Joint provider	Yes	Yes	no	No	NA	NA	no	No	yes	200	Yes	no	NA	No	50.875	444	50.875
402	Akwaibom	lga_18	facility_30	Private	Female	27	25-34	Single	13	13 - 24 months	Primary	Unemployed	No	None	NGN18,000 and less	0	Dependent	Yes	Yes	no	No	NA	NA	no	No	no	NA	No	no	NA	No	50.875	445	50.875
403	Akwaibom	lga_19	facility_31	Public	Male	35	35-49	Widowed/Divorced	120	25 months or more	Secondary	Self-employed	No	3 and above	NGN18,000 and less	15000	Sole provider	Yes	Yes	yes	Yes	500	300	yes	Yes	yes	300	Yes	yes	500	Yes	23.97	446	23.97
404	Akwaibom	lga_19	facility_31	Public	Female	47	35-49	Married/Cohabiting	24	13 - 24 months	Secondary	Self-employed	No	3 and above	NGN18,000 and less	15000	Sole provider	Yes	Yes	yes	Yes	1000	1000	yes	Yes	yes	1000	Yes	yes	1000	Yes	23.97	447	23.97
405	Akwaibom	lga_19	facility_31	Public	Male	38	35-49	Single	60	25 months or more	Secondary	Self-employed	No	3 and above	NGN18,000 and less	20000	Sole provider	Yes	Yes	yes	Yes	500	500	yes	Yes	yes	500	Yes	yes	500	Yes	23.97	448	23.97
406	Akwaibom	lga_19	facility_31	Public	Male	50	50 and above	Married/Cohabiting	38	25 months or more	Tertiary	Employed	Yes	3 and above	NGN19,000-99,000	116000	Joint provider	Yes	Yes	no	No	NA	500	yes	Yes	yes	1000	Yes	no	NA	No	23.97	449	23.97
407	Akwaibom	lga_19	facility_31	Public	Female	48	35-49	Widowed/Divorced	60	25 months or more	Secondary	Unemployed	No	2023-02-01	NGN18,000 and less	99999	Sole provider	Yes	Yes	no	No	NA	500	yes	Yes	yes	1000	Yes	no	NA	No	23.97	450	23.97
408	Akwaibom	lga_19	facility_31	Public	Female	40	35-49	Married/Cohabiting	60	25 months or more	Primary	Self-employed	No	3 and above	NGN18,000 and less	5000	Joint provider	Yes	Yes	yes	Yes	1000	1000	yes	Yes	yes	1000	Yes	yes	1000	Yes	23.97	452	23.97
409	Akwaibom	lga_19	facility_31	Public	Female	35	35-49	Married/Cohabiting	36	25 months or more	Secondary	Self-employed	No	3 and above	NGN18,000 and less	99999	Joint provider	Yes	Yes	yes	Yes	10000	500	yes	Yes	yes	1000	Yes	no	NA	No	23.97	453	23.97
410	Akwaibom	lga_19	facility_31	Public	Male	55	50 and above	Married/Cohabiting	96	25 months or more	Secondary	Employed	Yes	2023-02-01	NGN19,000-99,000	105000	Joint provider	Yes	Yes	yes	Yes	10000	2000	yes	Yes	yes	1000	Yes	yes	5000	Yes	23.97	454	23.97
411	Akwaibom	lga_19	facility_31	Public	Female	52	50 and above	Widowed/Divorced	60	25 months or more	Secondary	Self-employed	No	None	NGN18,000 and less	6000	Sole provider	Yes	Yes	yes	Yes	500	500	yes	Yes	yes	500	Yes	yes	500	Yes	23.97	455	23.97
412	Akwaibom	lga_19	facility_31	Public	Male	40	35-49	Married/Cohabiting	60	25 months or more	Secondary	Self-employed	No	3 and above	NGN18,000 and less	15	Joint provider	Yes	Yes	yes	Yes	1000	1000	yes	Yes	yes	1000	Yes	yes	1000	Yes	23.97	456	23.97
413	Akwaibom	lga_19	facility_31	Public	Female	29	25-34	Single	38	25 months or more	Secondary	Self-employed	No	None	NGN18,000 and less	99999	Sole provider	Yes	Yes	no	No	NA	NA	no	No	no	NA	No	no	NA	No	23.97	457	23.97
414	Akwaibom	lga_19	facility_31	Public	Male	32	25-34	Single	36	25 months or more	Secondary	Self-employed	No	None	NGN18,000 and less	10000	Sole provider	Yes	Yes	yes	Yes	1000	1000	yes	Yes	yes	1000	Yes	yes	1000	Yes	23.97	458	23.97
415	Akwaibom	lga_19	facility_31	Public	Female	32	25-34	Single	56	25 months or more	Secondary	Unemployed	No	None	NGN18,000 and less	99999	Sole provider	Yes	Yes	yes	Yes	10000	500	yes	Yes	yes	1000	Yes	yes	3000	Yes	23.97	459	23.97
416	Akwaibom	lga_19	facility_31	Public	Female	30	25-34	Married/Cohabiting	23	13 - 24 months	Secondary	Self-employed	No	None	NGN18,000 and less	99999	Sole provider	Yes	Yes	no	No	NA	500	yes	Yes	yes	1000	Yes	no	NA	No	23.97	460	23.97
417	Akwaibom	lga_19	facility_31	Public	Female	45	35-49	Single	36	25 months or more	Primary	Self-employed	No	None	NGN18,000 and less	5000	Sole provider	Yes	Yes	yes	Yes	10000	500	yes	Yes	yes	1000	Yes	yes	3000	Yes	23.97	461	23.97
418	Akwaibom	lga_20	facility_32	Public	Female	46	35-49	Widowed/Divorced	132	25 months or more	None	Self-employed	No	None	NGN18,000 and less	3000	Sole provider	Yes	Yes	no	No	NA	NA	no	No	no	NA	No	no	NA	No	11.6325	463	11.6325
419	Akwaibom	lga_20	facility_32	Public	Female	26	25-34	Single	16	13 - 24 months	Secondary	Unemployed	No	None	NGN18,000 and less	0	Sole provider	Yes	Yes	no	No	NA	NA	no	No	no	NA	No	no	NA	No	11.6325	464	11.6325
420	Akwaibom	lga_20	facility_32	Public	Male	31	25-34	Single	36	25 months or more	Primary	Unemployed	No	None	NGN18,000 and less	0	Sole provider	Yes	Yes	no	No	NA	NA	no	No	no	NA	No	no	NA	No	11.6325	465	11.6325
421	Akwaibom	lga_20	facility_32	Public	Female	25	25-34	Single	12	12 months or less	Primary	Unemployed	No	None	NGN18,000 and less	0	Dependent	Yes	Yes	no	No	NA	NA	no	No	no	NA	No	no	NA	No	11.6325	466	11.6325
422	Akwaibom	lga_20	facility_32	Public	Female	33	25-34	Single	9	12 months or less	Primary	Self-employed	No	2023-02-01	NGN19,000-99,000	9	Dependent	Yes	Yes	no	No	NA	NA	no	No	no	NA	No	no	NA	No	11.6325	467	11.6325
423	Akwaibom	lga_20	facility_32	Public	Female	45	35-49	Married/Cohabiting	48	25 months or more	None	Self-employed	No	None	NGN18,000 and less	0	Sole provider	Yes	Yes	no	No	NA	NA	no	No	no	NA	No	no	NA	No	11.6325	468	11.6325
424	Akwaibom	lga_20	facility_32	Public	Female	31	25-34	Single	9	12 months or less	Primary	Unemployed	No	2023-02-01	NGN19,000-99,000	0	Dependent	Yes	Yes	no	No	NA	NA	no	No	no	NA	No	no	NA	No	11.6325	470	11.6325
425	Akwaibom	lga_20	facility_32	Public	Male	40	35-49	Widowed/Divorced	72	25 months or more	None	Self-employed	No	None	NGN18,000 and less	0	Sole provider	Yes	Yes	no	No	NA	NA	no	No	no	NA	No	no	NA	No	11.6325	471	11.6325
426	Akwaibom	lga_20	facility_32	Public	Female	33	25-34	Married/Cohabiting	7	12 months or less	Primary	Unemployed	No	2023-02-01	NGN19,000-99,000	0	Dependent	Yes	Yes	no	No	NA	2000	yes	Yes	yes	2000	Yes	no	NA	No	11.6325	472	11.6325
427	Akwaibom	lga_20	facility_32	Public	Female	20	18-24	Single	9	12 months or less	Primary	Unemployed	No	2023-02-01	NGN19,000-99,000	0	Dependent	Yes	Yes	no	No	NA	2000	yes	Yes	no	NA	No	no	NA	No	11.6325	473	11.6325
428	Akwaibom	lga_20	facility_32	Public	Female	53	50 and above	Widowed/Divorced	10	12 months or less	Primary	Self-employed	No	2023-02-01	NGN19,000-99,000	0	Dependent	Yes	Yes	no	No	NA	NA	no	No	no	NA	No	no	NA	No	11.6325	474	11.6325
429	Akwaibom	lga_20	facility_32	Public	Female	42	35-49	Widowed/Divorced	48	25 months or more	None	Self-employed	No	None	NGN18,000 and less	9	Sole provider	Yes	Yes	no	No	NA	NA	no	No	no	NA	No	no	NA	No	11.6325	475	11.6325
430	Akwaibom	lga_20	facility_32	Public	Female	50	50 and above	Widowed/Divorced	13	13 - 24 months	Primary	Self-employed	No	None	NGN19,000-99,000	0	Dependent	Yes	Yes	no	No	NA	NA	no	No	no	NA	No	no	NA	No	11.6325	476	11.6325
431	Akwaibom	lga_20	facility_32	Public	Female	41	35-49	Married/Cohabiting	8	12 months or less	Primary	Self-employed	No	2023-02-01	NGN19,000-99,000	99999	Dependent	Yes	Yes	no	No	NA	2000	yes	Yes	no	NA	No	no	NA	No	11.6325	477	11.6325
432	Akwaibom	lga_20	facility_32	Public	Female	55	50 and above	Widowed/Divorced	31	25 months or more	Primary	Self-employed	No	2023-02-01	NGN19,000-99,000	99999	Dependent	Yes	Yes	no	No	NA	NA	no	No	no	NA	No	no	NA	No	11.6325	480	11.6325
433	Akwaibom	lga_20	facility_32	Public	Female	25	25-34	Single	21	13 - 24 months	Primary	Unemployed	No	2023-02-01	NGN19,000-99,000	0	Dependent	Yes	Yes	no	No	NA	2000	yes	Yes	yes	2000	Yes	no	NA	No	11.6325	481	11.6325
434	Akwaibom	lga_20	facility_32	Public	Female	48	35-49	Widowed/Divorced	9	12 months or less	Primary	Self-employed	No	None	NGN19,000-99,000	0	Dependent	Yes	Yes	no	No	NA	NA	no	No	no	NA	No	no	NA	No	11.6325	482	11.6325
435	Akwaibom	lga_20	facility_33	Public	Female	28	25-34	Married/Cohabiting	18	13 - 24 months	Secondary	Self-employed	No	2023-02-01	NGN19,000-99,000	23000	Joint provider	Yes	Yes	yes	Yes	5000	1000	yes	Yes	yes	2000	Yes	no	NA	No	64.45	483	64.45
436	Akwaibom	lga_20	facility_33	Public	Female	42	35-49	Married/Cohabiting	32	25 months or more	Primary	Self-employed	No	3 and above	NGN19,000-99,000	20000	Joint provider	Yes	Yes	no	No	NA	NA	no	No	yes	3500	Yes	no	NA	No	64.45	484	64.45
437	Akwaibom	lga_20	facility_33	Public	Female	22	18-24	Married/Cohabiting	24	13 - 24 months	Primary	Unemployed	No	None	NGN18,000 and less	99999	Dependent	Yes	Yes	yes	Yes	200	200	yes	Yes	yes	200	Yes	no	NA	No	64.45	485	64.45
438	Akwaibom	lga_20	facility_33	Public	Female	30	25-34	Married/Cohabiting	36	25 months or more	None	Unemployed	No	None	NGN18,000 and less	0	Dependent	Yes	Yes	no	No	NA	NA	no	No	no	NA	No	no	NA	No	64.45	486	64.45
439	Akwaibom	lga_20	facility_33	Public	Male	47	35-49	Married/Cohabiting	36	25 months or more	Secondary	Self-employed	No	2023-02-01	NGN18,000 and less	15000	Joint provider	Yes	Yes	no	No	NA	NA	no	No	no	NA	No	no	NA	No	64.45	487	64.45
440	Akwaibom	lga_20	facility_33	Public	Female	25	25-34	Married/Cohabiting	28	25 months or more	Primary	Self-employed	No	3 and above	NGN19,000-99,000	20000	Joint provider	Yes	Yes	no	No	NA	NA	no	No	yes	500	Yes	no	NA	No	64.45	488	64.45
441	Akwaibom	lga_20	facility_33	Public	Female	26	25-34	Married/Cohabiting	7	12 months or less	None	Unemployed	No	None	NGN18,000 and less	15000	Dependent	Yes	Yes	no	No	NA	1000	yes	Yes	no	NA	No	no	NA	No	64.45	489	64.45
442	Akwaibom	lga_20	facility_33	Public	Female	28	25-34	Married/Cohabiting	48	25 months or more	Primary	Self-employed	No	None	NGN18,000 and less	20000	Joint provider	Yes	Yes	yes	Yes	500	500	yes	Yes	yes	500	Yes	no	NA	No	64.45	490	64.45
443	Akwaibom	lga_20	facility_33	Public	Female	35	35-49	Married/Cohabiting	18	13 - 24 months	Primary	Self-employed	No	None	NGN18,000 and less	0	Joint provider	Yes	Yes	yes	Yes	200	100	yes	Yes	yes	200	Yes	no	NA	No	64.45	491	64.45
444	Akwaibom	lga_20	facility_33	Public	Female	38	35-49	Married/Cohabiting	24	13 - 24 months	Secondary	Self-employed	No	2023-02-01	NGN19,000-99,000	60000	Joint provider	Yes	Yes	yes	Yes	5000	1000	yes	Yes	yes	3000	Yes	yes	2000	Yes	64.45	492	64.45
445	Akwaibom	lga_20	facility_33	Public	Female	34	25-34	Married/Cohabiting	26	25 months or more	Primary	Self-employed	No	2023-02-01	NGN19,000-99,000	30000	Joint provider	Yes	Yes	yes	Yes	5000	1000	yes	Yes	yes	2000	Yes	no	NA	No	64.45	493	64.45
446	Akwaibom	lga_20	facility_33	Public	Male	32	25-34	Single	12	12 months or less	Secondary	Self-employed	No	None	NGN18,000 and less	9	Sole provider	Yes	Yes	yes	Yes	500	200	yes	Yes	yes	200	Yes	no	NA	No	64.45	494	64.45
447	Akwaibom	lga_20	facility_33	Public	Male	42	35-49	Married/Cohabiting	18	13 - 24 months	Secondary	Self-employed	No	None	NGN18,000 and less	9999	Sole provider	Yes	Yes	yes	Yes	500	500	yes	Yes	yes	500	Yes	no	NA	No	64.45	495	64.45
448	Akwaibom	lga_20	facility_33	Public	Male	34	25-34	Single	28	25 months or more	Secondary	Self-employed	No	None	NGN19,000-99,000	30000	Sole provider	Yes	Yes	yes	Yes	5000	1000	yes	Yes	yes	2000	Yes	no	NA	No	64.45	496	64.45
449	Akwaibom	lga_20	facility_33	Public	Female	45	35-49	Married/Cohabiting	42	25 months or more	Primary	Self-employed	No	2023-02-01	NGN19,000-99,000	30000	Joint provider	Yes	Yes	yes	Yes	5000	2000	yes	Yes	yes	2000	Yes	no	NA	No	64.45	497	64.45
450	Akwaibom	lga_20	facility_33	Public	Female	32	25-34	Married/Cohabiting	72	12 months or less	Primary	Unemployed	No	2023-02-01	NGN18,000 and less	0	Dependent	Yes	Yes	no	No	NA	1000	yes	Yes	yes	1000	Yes	no	NA	No	64.45	498	64.45
451	Akwaibom	lga_20	facility_34	Public	Male	48	35-49	Married/Cohabiting	72	25 months or more	Primary	Self-employed	No	None	NGN18,000 and less	20000	Sole provider	Yes	Yes	yes	Yes	4000	4000	yes	Yes	yes	2000	Yes	no	NA	No	115.5	501	115.5
452	Akwaibom	lga_20	facility_34	Public	Female	40	35-49	Married/Cohabiting	13	13 - 24 months	None	Self-employed	No	None	NGN18,000 and less	9999	Joint provider	Yes	Yes	yes	Yes	200	200	yes	Yes	yes	200	Yes	no	NA	No	115.5	502	115.5
453	Akwaibom	lga_20	facility_34	Public	Male	45	35-49	Married/Cohabiting	60	25 months or more	Primary	Self-employed	No	None	NGN18,000 and less	50000	Sole provider	Yes	Yes	yes	Yes	1000	500	yes	Yes	yes	1000	Yes	no	NA	No	115.5	503	115.5
454	Akwaibom	lga_20	facility_34	Public	Male	42	35-49	Married/Cohabiting	22	13 - 24 months	Secondary	Self-employed	No	None	NGN18,000 and less	99999	Sole provider	Yes	Yes	yes	Yes	2000	1000	yes	Yes	yes	1000	Yes	no	NA	No	115.5	505	115.5
455	Akwaibom	lga_20	facility_34	Public	Female	28	25-34	Married/Cohabiting	6	12 months or less	Secondary	Unemployed	No	3 and above	NGN18,000 and less	0	Dependent	Yes	Yes	yes	Yes	10500	3500	yes	Yes	yes	6500	Yes	yes	6500	Yes	115.5	506	115.5
456	Akwaibom	lga_20	facility_34	Public	Female	33	25-34	Married/Cohabiting	48	25 months or more	Primary	Self-employed	No	3 and above	NGN100,000 and above	0	Dependent	Yes	Yes	yes	Yes	1000	300	yes	Yes	no	NA	No	yes	200	Yes	115.5	507	115.5
457	Akwaibom	lga_20	facility_34	Public	Female	18	18-24	Single	6	12 months or less	Primary	Unemployed	No	2023-02-01	NGN18,000 and less	0	Dependent	Yes	Yes	yes	Yes	11000	3500	yes	Yes	yes	6500	Yes	yes	8000	Yes	115.5	508	115.5
458	Akwaibom	lga_20	facility_34	Public	Male	36	35-49	Single	9	12 months or less	Primary	Unemployed	Yes	None	NGN19,000-99,000	0	Dependent	Yes	Yes	no	No	NA	NA	no	No	no	NA	No	no	NA	No	115.5	509	115.5
459	Akwaibom	lga_20	facility_34	Public	Male	40	35-49	Married/Cohabiting	14	13 - 24 months	None	Self-employed	No	2023-02-01	NGN19,000-99,000	99999	Dependent	Yes	Yes	no	No	NA	2000	yes	Yes	yes	2000	Yes	no	NA	No	115.5	510	115.5
460	Akwaibom	lga_20	facility_34	Public	Male	30	25-34	Married/Cohabiting	12	12 months or less	Secondary	Self-employed	No	2023-02-01	NGN18,000 and less	10000	Sole provider	Yes	Yes	no	No	NA	2500	yes	Yes	yes	2000	Yes	no	NA	No	115.5	512	115.5
461	Akwaibom	lga_20	facility_34	Public	Male	65	50 and above	Married/Cohabiting	96	25 months or more	None	Self-employed	No	3 and above	NGN19,000-99,000	99999	Joint provider	Yes	Yes	no	No	NA	NA	no	No	no	NA	No	no	NA	No	115.5	513	115.5
462	Akwaibom	lga_20	facility_34	Public	Female	26	25-34	Single	7	12 months or less	None	Unemployed	No	None	NGN18,000 and less	0	Dependent	Yes	Yes	no	No	NA	NA	no	No	no	NA	No	no	NA	No	115.5	514	115.5
463	Akwaibom	lga_20	facility_34	Public	Male	45	35-49	Married/Cohabiting	8	12 months or less	Primary	Self-employed	No	None	NGN18,000 and less	10000	Joint provider	Yes	Yes	no	No	NA	2000	yes	Yes	yes	2000	Yes	no	NA	No	115.5	515	115.5
464	Akwaibom	lga_20	facility_34	Public	Female	42	35-49	Widowed/Divorced	72	25 months or more	None	Self-employed	No	None	NGN18,000 and less	0	Sole provider	Yes	Yes	no	No	NA	NA	no	No	no	NA	No	no	NA	No	115.5	517	115.5
465	Akwaibom	lga_20	facility_34	Public	Female	44	35-49	Married/Cohabiting	20	13 - 24 months	None	Self-employed	No	None	NGN18,000 and less	0	Joint provider	Yes	Yes	no	No	NA	NA	no	No	no	NA	No	no	NA	No	115.5	518	115.5
466	Akwaibom	lga_20	facility_34	Public	Female	36	35-49	Widowed/Divorced	9	12 months or less	None	Self-employed	No	None	NGN19,000-99,000	99999	Dependent	Yes	Yes	no	No	NA	NA	no	No	no	NA	No	no	NA	No	115.5	520	115.5
467	Akwaibom	lga_20	facility_34	Public	Female	45	35-49	Widowed/Divorced	132	25 months or more	Primary	Self-employed	No	2023-02-01	NGN18,000 and less	2000	Sole provider	Yes	Yes	yes	Yes	1000	3500	yes	Yes	yes	2500	Yes	no	NA	No	115.5	521	115.5
468	Akwaibom	lga_20	facility_34	Public	Female	35	35-49	Widowed/Divorced	20	13 - 24 months	Primary	Self-employed	No	None	NGN19,000-99,000	9	Dependent	Yes	Yes	no	No	NA	NA	no	No	no	NA	No	no	NA	No	115.5	525	115.5
469	Akwaibom	lga_20	facility_34	Public	Female	27	25-34	Single	48	25 months or more	Secondary	Unemployed	No	None	NGN18,000 and less	0	Sole provider	Yes	Yes	no	No	NA	NA	no	No	no	NA	No	no	NA	No	115.5	526	115.5
470	Akwaibom	lga_20	facility_34	Public	Male	44	35-49	Married/Cohabiting	7	12 months or less	Primary	Self-employed	No	None	NGN19,000-99,000	99999	Dependent	Yes	Yes	no	No	NA	NA	no	No	no	NA	No	no	NA	No	115.5	528	115.5
471	Akwaibom	lga_20	facility_34	Public	Female	57	50 and above	Married/Cohabiting	48	25 months or more	Secondary	Self-employed	No	None	NGN19,000-99,000	10000	Joint provider	Yes	Yes	no	No	NA	NA	no	No	yes	3000	Yes	no	NA	No	115.5	530	115.5
472	Akwaibom	lga_20	facility_34	Public	Male	41	35-49	Married/Cohabiting	16	13 - 24 months	Secondary	Self-employed	No	3 and above	NGN19,000-99,000	70000	Joint provider	Yes	Yes	no	No	NA	2000	yes	Yes	yes	2000	Yes	no	NA	No	115.5	534	115.5
473	Akwaibom	lga_20	facility_34	Public	Female	40	35-49	Married/Cohabiting	72	25 months or more	Tertiary	Employed	No	None	NGN19,000-99,000	40000	Sole provider	Yes	Yes	yes	Yes	1000	500	yes	Yes	no	NA	No	no	NA	No	115.5	536	115.5
474	Akwaibom	lga_20	facility_34	Public	Female	33	25-34	Married/Cohabiting	6	12 months or less	Primary	Self-employed	No	2023-02-01	NGN18,000 and less	15000	Sole provider	Yes	Yes	yes	Yes	10500	3500	yes	Yes	yes	7000	Yes	yes	8000	Yes	115.5	538	115.5
475	Akwaibom	lga_20	facility_34	Public	Female	23	18-24	Single	9	12 months or less	Primary	Unemployed	No	2023-02-01	NGN19,000-99,000	0	Dependent	Yes	Yes	no	No	NA	3000	yes	Yes	yes	3000	Yes	yes	4000	Yes	115.5	539	115.5
476	Akwaibom	lga_21	facility_35	Public	Female	35	35-49	Widowed/Divorced	12	12 months or less	Tertiary	Employed	No	2023-02-01	NGN19,000-99,000	25000	Sole provider	Yes	Yes	no	No	NA	2500	yes	Yes	yes	3000	Yes	yes	0	No	39.2906	540	39.2906
477	Akwaibom	lga_21	facility_35	Public	Male	55	50 and above	Widowed/Divorced	28	25 months or more	Tertiary	Self-employed	No	3 and above	NGN19,000-99,000	30000	Sole provider	Yes	Yes	yes	Yes	2000	500	yes	Yes	yes	1000	Yes	no	NA	No	39.2906	541	39.2906
478	Akwaibom	lga_21	facility_35	Public	Female	51	50 and above	Widowed/Divorced	28	25 months or more	Secondary	Self-employed	No	3 and above	NGN18,000 and less	15000	Joint provider	Yes	Yes	no	No	NA	NA	no	No	yes	500	Yes	no	NA	No	39.2906	542	39.2906
479	Akwaibom	lga_21	facility_35	Public	Male	40	35-49	Married/Cohabiting	12	12 months or less	Secondary	Unemployed	No	None	NGN18,000 and less	0	Dependent	Yes	Yes	no	No	NA	NA	no	No	no	NA	No	no	NA	No	39.2906	543	39.2906
480	Akwaibom	lga_21	facility_35	Public	Female	65	50 and above	Widowed/Divorced	6	12 months or less	None	Self-employed	No	3 and above	NGN19,000-99,000	10000	Sole provider	Yes	Yes	yes	Yes	1000	2000	yes	Yes	yes	1000	Yes	yes	1000	Yes	39.2906	544	39.2906
481	Akwaibom	lga_21	facility_35	Public	Male	42	35-49	Married/Cohabiting	24	13 - 24 months	Secondary	Unemployed	No	None	NGN18,000 and less	14000	Joint provider	Yes	Yes	yes	Yes	2000	1500	yes	Yes	yes	2000	Yes	yes	1000	Yes	39.2906	545	39.2906
482	Akwaibom	lga_21	facility_35	Public	Female	38	35-49	Widowed/Divorced	18	13 - 24 months	Secondary	Unemployed	No	None	NGN18,000 and less	0	Dependent	Yes	Yes	no	No	NA	500	yes	Yes	yes	500	Yes	no	NA	No	39.2906	546	39.2906
483	Akwaibom	lga_21	facility_35	Public	Female	47	35-49	Married/Cohabiting	36	25 months or more	Secondary	Employed	No	2023-02-01	NGN19,000-99,000	25000	Joint provider	Yes	Yes	no	No	NA	1000	yes	Yes	yes	1000	Yes	no	NA	No	39.2906	547	39.2906
484	Akwaibom	lga_21	facility_35	Public	Female	32	25-34	Single	60	25 months or more	Secondary	Self-employed	No	None	NGN18,000 and less	0	Sole provider	Yes	Yes	no	No	NA	NA	no	No	yes	1000	Yes	no	NA	No	39.2906	548	39.2906
485	Akwaibom	lga_21	facility_35	Public	Female	29	25-34	Single	6	12 months or less	Secondary	Unemployed	No	None	NGN18,000 and less	0	Dependent	Yes	Yes	yes	Yes	1000	1000	yes	Yes	yes	1000	Yes	yes	1000	Yes	39.2906	549	39.2906
486	Akwaibom	lga_21	facility_35	Public	Male	23	18-24	Single	12	12 months or less	Secondary	Unemployed	No	None	NGN18,000 and less	0	Dependent	Yes	Yes	no	No	NA	NA	no	No	no	NA	No	no	NA	No	39.2906	550	39.2906
487	Akwaibom	lga_21	facility_35	Public	Female	37	35-49	Single	62	25 months or more	Secondary	Self-employed	No	None	NGN18,000 and less	99999	Sole provider	Yes	Yes	yes	Yes	1000	500	yes	Yes	yes	1000	Yes	no	NA	No	39.2906	551	39.2906
488	Akwaibom	lga_21	facility_35	Public	Male	33	25-34	Single	45	25 months or more	Tertiary	Unemployed	No	None	NGN18,000 and less	0	Sole provider	Yes	Yes	no	No	NA	NA	no	No	yes	1000	Yes	no	NA	No	39.2906	552	39.2906
489	Akwaibom	lga_21	facility_35	Public	Male	40	35-49	Married/Cohabiting	48	25 months or more	Tertiary	Employed	No	3 and above	NGN19,000-99,000	70000	Sole provider	Yes	Yes	yes	Yes	1000	1000	yes	Yes	yes	2000	Yes	yes	1000	Yes	39.2906	553	39.2906
490	Akwaibom	lga_21	facility_35	Public	Female	30	25-34	Married/Cohabiting	12	12 months or less	Primary	Self-employed	No	3 and above	NGN18,000 and less	18000	Joint provider	Yes	Yes	yes	Yes	2000	2000	yes	Yes	yes	2000	Yes	yes	3500	Yes	39.2906	554	39.2906
491	Akwaibom	lga_21	facility_35	Public	Female	39	35-49	Married/Cohabiting	52	25 months or more	Secondary	Self-employed	No	None	NGN18,000 and less	99999	Sole provider	Yes	Yes	no	No	NA	NA	no	No	yes	1000	Yes	no	NA	No	39.2906	555	39.2906
492	Akwaibom	lga_22	facility_36	Public	Female	35	35-49	Widowed/Divorced	18	12 months or less	Tertiary	Self-employed	No	2023-02-01	NGN18,000 and less	8000	Joint provider	Yes	Yes	yes	Yes	2000	2500	yes	Yes	yes	2000	Yes	yes	2000	Yes	12.8906	556	12.8906
493	Akwaibom	lga_22	facility_36	Public	Female	39	35-49	Widowed/Divorced	36	25 months or more	Primary	Unemployed	No	2023-02-01	NGN18,000 and less	99999	Sole provider	Yes	Yes	no	No	NA	500	yes	Yes	no	NA	No	no	NA	No	12.8906	557	12.8906
494	Akwaibom	lga_22	facility_36	Public	Male	45	35-49	Married/Cohabiting	50	25 months or more	Primary	Self-employed	No	3 and above	NGN18,000 and less	99999	Sole provider	Yes	Yes	yes	Yes	2000	800	yes	Yes	yes	1000	Yes	yes	2000	Yes	12.8906	558	12.8906
495	Akwaibom	lga_22	facility_36	Public	Female	46	35-49	Widowed/Divorced	24	13 - 24 months	Primary	Self-employed	No	2023-02-01	NGN18,000 and less	99999	Sole provider	Yes	Yes	yes	Yes	2000	500	yes	Yes	yes	2000	Yes	yes	2000	Yes	12.8906	559	12.8906
496	Akwaibom	lga_22	facility_36	Public	Male	47	35-49	Married/Cohabiting	96	25 months or more	Secondary	Employed	Yes	3 and above	NGN19,000-99,000	96000	Joint provider	Yes	Yes	no	No	NA	1000	yes	Yes	yes	1000	Yes	yes	5000	Yes	12.8906	560	12.8906
497	Akwaibom	lga_22	facility_36	Public	Female	29	25-34	Single	36	25 months or more	Secondary	Self-employed	No	None	NGN18,000 and less	99999	Sole provider	Yes	Yes	yes	Yes	10000	500	yes	Yes	no	NA	No	yes	5000	Yes	12.8906	561	12.8906
498	Akwaibom	lga_22	facility_36	Public	Female	42	35-49	Married/Cohabiting	50	25 months or more	Primary	Self-employed	No	3 and above	NGN18,000 and less	99999	Joint provider	Yes	Yes	yes	Yes	3000	1500	yes	Yes	yes	1000	Yes	yes	2000	Yes	12.8906	562	12.8906
499	Akwaibom	lga_22	facility_36	Public	Female	32	25-34	Married/Cohabiting	96	25 months or more	Secondary	Unemployed	No	2023-02-01	NGN18,000 and less	99999	Joint provider	Yes	Yes	no	No	NA	500	yes	Yes	yes	1000	Yes	yes	3000	Yes	12.8906	563	12.8906
500	Akwaibom	lga_22	facility_36	Public	Female	50	50 and above	Married/Cohabiting	36	25 months or more	Primary	Self-employed	No	3 and above	NGN18,000 and less	99999	Joint provider	Yes	Yes	no	No	NA	500	yes	Yes	no	NA	Yes	yes	2000	Yes	12.8906	564	12.8906
501	Akwaibom	lga_22	facility_36	Public	Female	33	25-34	Single	31	25 months or more	Secondary	Unemployed	No	2023-02-01	NGN18,000 and less	99999	Sole provider	Yes	Yes	yes	Yes	2000	500	yes	Yes	yes	1000	Yes	yes	1500	Yes	12.8906	565	12.8906
502	Akwaibom	lga_22	facility_36	Public	Female	40	35-49	Widowed/Divorced	12	12 months or less	Secondary	Unemployed	No	2023-02-01	NGN18,000 and less	0	Dependent	Yes	Yes	no	No	NA	NA	no	No	no	NA	No	no	NA	No	12.8906	566	12.8906
503	Akwaibom	lga_22	facility_36	Public	Female	28	25-34	Single	6	12 months or less	Secondary	Unemployed	No	None	NGN19,000-99,000	0	Dependent	Yes	Yes	yes	Yes	500	500	yes	Yes	yes	500	Yes	yes	500	Yes	12.8906	567	12.8906
504	Akwaibom	lga_22	facility_36	Public	Female	27	25-34	Single	12	12 months or less	Secondary	Unemployed	No	None	NGN18,000 and less	0	Dependent	Yes	Yes	no	No	NA	NA	no	No	no	NA	No	no	NA	No	12.8906	568	12.8906
505	Akwaibom	lga_22	facility_36	Public	Female	36	35-49	Married/Cohabiting	84	25 months or more	Primary	Self-employed	No	2023-02-01	NGN18,000 and less	99999	Joint provider	Yes	Yes	yes	Yes	3000	NA	no	No	yes	1000	Yes	yes	3000	Yes	12.8906	569	12.8906
506	Akwaibom	lga_22	facility_36	Public	Female	30	25-34	Married/Cohabiting	18	13 - 24 months	Tertiary	Unemployed	Yes	2023-02-01	NGN19,000-99,000	0	Dependent	Yes	Yes	yes	Yes	3000	2000	yes	Yes	yes	2000	Yes	yes	3000	Yes	12.8906	570	12.8906
507	Akwaibom	lga_22	facility_36	Public	Male	45	35-49	Married/Cohabiting	60	25 months or more	Primary	Unemployed	No	3 and above	NGN18,000 and less	99999	Joint provider	Yes	Yes	yes	Yes	10000	500	yes	Yes	yes	1000	Yes	yes	3000	Yes	12.8906	571	12.8906
508	Akwaibom	lga_23	facility_37	Public	Female	36	35-49	Married/Cohabiting	48	25 months or more	Primary	Self-employed	No	3 and above	NGN19,000-99,000	99999	Joint provider	Yes	Yes	yes	Yes	5000	2500	yes	Yes	yes	1000	Yes	no	NA	No	37.62	572	37.62
509	Akwaibom	lga_23	facility_37	Public	Female	69	50 and above	Widowed/Divorced	7	12 months or less	Primary	Unemployed	No	2023-02-01	NGN18,000 and less	99999	Dependent	Yes	Yes	yes	Yes	5000	1000	yes	Yes	yes	1500	Yes	no	NA	No	37.62	573	37.62
510	Akwaibom	lga_23	facility_37	Public	Female	35	35-49	Widowed/Divorced	8	12 months or less	Secondary	Self-employed	No	2023-02-01	NGN19,000-99,000	99999	Sole provider	Yes	Yes	no	No	NA	NA	no	No	yes	1000	Yes	yes	2000	Yes	37.62	574	37.62
511	Akwaibom	lga_23	facility_37	Public	Female	35	35-49	Married/Cohabiting	13	13 - 24 months	Primary	Unemployed	No	3 and above	NGN19,000-99,000	99999	Dependent	Yes	Yes	yes	Yes	9000	NA	no	No	yes	4000	Yes	no	NA	No	37.62	575	37.62
512	Akwaibom	lga_23	facility_37	Public	Male	71	50 and above	Married/Cohabiting	48	13 - 24 months	Primary	Unemployed	No	3 and above	NGN18,000 and less	99999	Joint provider	Yes	Yes	no	No	NA	NA	no	No	no	NA	No	no	NA	No	37.62	576	37.62
513	Akwaibom	lga_23	facility_37	Public	Female	27	25-34	Married/Cohabiting	9	12 months or less	Primary	Self-employed	No	2023-02-01	NGN19,000-99,000	99999	Joint provider	Yes	Yes	no	No	NA	NA	no	No	no	NA	No	no	NA	No	37.62	577	37.62
514	Akwaibom	lga_23	facility_37	Public	Male	46	35-49	Married/Cohabiting	32	25 months or more	Tertiary	Employed	No	3 and above	NGN18,000 and less	40000	Sole provider	Yes	Yes	no	No	NA	NA	no	No	no	NA	No	no	NA	No	37.62	578	37.62
515	Akwaibom	lga_23	facility_37	Public	Female	67	50 and above	Widowed/Divorced	72	25 months or more	None	Unemployed	No	3 and above	NGN19,000-99,000	60000	Dependent	Yes	Yes	yes	Yes	2000	500	yes	Yes	yes	1000	Yes	no	NA	No	37.62	579	37.62
516	Akwaibom	lga_23	facility_37	Public	Female	42	35-49	Married/Cohabiting	60	25 months or more	Primary	Unemployed	No	3 and above	NGN18,000 and less	0	Dependent	Yes	Yes	no	No	NA	NA	no	No	no	NA	No	no	NA	No	37.62	580	37.62
517	Akwaibom	lga_23	facility_37	Public	Female	48	35-49	Widowed/Divorced	6	12 months or less	Primary	Self-employed	No	3 and above	NGN18,000 and less	5000	Sole provider	Yes	Yes	no	No	NA	2000	yes	Yes	yes	1000	Yes	no	NA	No	37.62	581	37.62
518	Akwaibom	lga_23	facility_38	Public	Male	27	25-34	Single	12	12 months or less	Tertiary	Unemployed	No	None	NGN100,000 and above	10000	Dependent	Yes	Yes	yes	Yes	1000	2500	yes	Yes	yes	1000	Yes	no	NA	No	28.49	582	28.49
519	Akwaibom	lga_23	facility_38	Public	Female	26	25-34	Single	24	13 - 24 months	Tertiary	Unemployed	No	3 and above	NGN19,000-99,000	9999	Dependent	Yes	Yes	no	No	NA	500	yes	Yes	yes	500	Yes	no	NA	No	28.49	583	28.49
520	Akwaibom	lga_23	facility_38	Public	Male	26	25-34	Single	12	12 months or less	Secondary	Self-employed	No	None	NGN18,000 and less	15000	Sole provider	Yes	Yes	yes	Yes	2000	1000	yes	Yes	yes	1000	Yes	no	NA	No	28.49	584	28.49
521	Akwaibom	lga_23	facility_38	Public	Female	36	35-49	Married/Cohabiting	24	13 - 24 months	Secondary	Self-employed	No	3 and above	NGN19,000-99,000	9999	Joint provider	Yes	Yes	yes	Yes	500	500	yes	Yes	yes	500	Yes	no	NA	No	28.49	585	28.49
522	Akwaibom	lga_23	facility_38	Public	Male	20	18-24	Single	12	12 months or less	Secondary	Unemployed	No	None	NGN19,000-99,000	5000	Dependent	Yes	Yes	yes	Yes	500	1000	yes	Yes	yes	500	Yes	no	NA	No	28.49	587	28.49
523	Akwaibom	lga_23	facility_38	Public	Female	42	35-49	Married/Cohabiting	24	13 - 24 months	Primary	Self-employed	No	3 and above	NGN18,000 and less	99999	Sole provider	Yes	Yes	yes	Yes	500	NA	no	No	yes	500	Yes	yes	500	Yes	28.49	588	28.49
524	Akwaibom	lga_23	facility_38	Public	Male	53	50 and above	Married/Cohabiting	12	12 months or less	Secondary	Employed	No	3 and above	NGN19,000-99,000	18000	Joint provider	Yes	Yes	yes	Yes	2000	1000	yes	Yes	yes	2000	Yes	no	NA	No	28.49	589	28.49
525	Akwaibom	lga_23	facility_38	Public	Female	32	25-34	Married/Cohabiting	24	13 - 24 months	Secondary	Self-employed	No	2023-02-01	NGN19,000-99,000	10000	Joint provider	Yes	Yes	yes	Yes	2000	500	yes	Yes	yes	1000	Yes	no	NA	No	28.49	590	28.49
526	Akwaibom	lga_23	facility_38	Public	Female	46	35-49	Widowed/Divorced	36	25 months or more	Primary	Self-employed	No	2023-02-01	NGN18,000 and less	15000	Sole provider	Yes	Yes	yes	Yes	2000	500	yes	Yes	yes	2000	Yes	no	NA	No	28.49	591	28.49
527	Akwaibom	lga_23	facility_38	Public	Male	42	35-49	Married/Cohabiting	132	25 months or more	Tertiary	Unemployed	No	3 and above	NGN18,000 and less	0	Dependent	Yes	Yes	yes	Yes	500	1000	yes	Yes	yes	500	Yes	no	NA	No	28.49	592	28.49
528	Akwaibom	lga_23	facility_38	Public	Female	35	35-49	Married/Cohabiting	36	25 months or more	Secondary	Self-employed	No	3 and above	NGN18,000 and less	20000	Joint provider	Yes	Yes	yes	Yes	2000	NA	no	No	yes	2000	Yes	no	NA	No	28.49	593	28.49
529	Akwaibom	lga_23	facility_38	Public	Male	23	18-24	Single	12	12 months or less	Secondary	Self-employed	No	None	NGN19,000-99,000	5000	Dependent	Yes	Yes	yes	Yes	2000	500	yes	Yes	yes	1000	Yes	no	NA	No	28.49	594	28.49
530	Akwaibom	lga_23	facility_38	Public	Female	40	35-49	Widowed/Divorced	12	12 months or less	Primary	Self-employed	No	2023-02-01	NGN18,000 and less	10000	Sole provider	Yes	Yes	yes	Yes	200	500	yes	Yes	yes	1000	Yes	no	NA	No	28.49	595	28.49
531	Akwaibom	lga_23	facility_38	Public	Male	43	35-49	Married/Cohabiting	36	25 months or more	Secondary	Self-employed	No	3 and above	NGN19,000-99,000	25000	Sole provider	Yes	Yes	yes	Yes	2000	NA	no	No	yes	2000	Yes	no	NA	No	28.49	596	28.49
532	Akwaibom	lga_23	facility_39	Public	Female	39	35-49	Married/Cohabiting	49	25 months or more	Tertiary	Employed	Yes	2023-02-01	NGN19,000-99,000	40000	Joint provider	Yes	Yes	yes	Yes	5000	1000	yes	Yes	yes	1000	Yes	no	NA	No	86.5816	597	86.5816
533	Akwaibom	lga_23	facility_39	Public	Male	60	50 and above	Widowed/Divorced	60	25 months or more	Primary	Unemployed	No	2023-02-01	NGN18,000 and less	0	Dependent	Yes	Yes	yes	Yes	5000	500	yes	Yes	yes	1000	Yes	yes	2000	Yes	86.5816	598	86.5816
534	Akwaibom	lga_23	facility_39	Public	Female	42	35-49	Single	60	25 months or more	Tertiary	Self-employed	No	2023-02-01	NGN19,000-99,000	50000	Sole provider	Yes	Yes	yes	Yes	1000	2000	yes	Yes	yes	2000	Yes	yes	2000	Yes	86.5816	599	86.5816
535	Akwaibom	lga_23	facility_39	Public	Female	50	50 and above	Widowed/Divorced	48	25 months or more	Primary	Unemployed	No	2023-02-01	NGN18,000 and less	0	Dependent	Yes	Yes	yes	Yes	1500	500	yes	Yes	yes	1000	Yes	yes	1000	Yes	86.5816	600	86.5816
536	Akwaibom	lga_23	facility_39	Public	Female	40	35-49	Widowed/Divorced	24	13 - 24 months	Secondary	Unemployed	No	3 and above	NGN18,000 and less	99999	Sole provider	Yes	Yes	yes	Yes	1000	1000	yes	Yes	yes	1000	Yes	yes	2000	Yes	86.5816	601	86.5816
537	Akwaibom	lga_23	facility_39	Public	Male	46	35-49	Married/Cohabiting	84	25 months or more	Primary	Self-employed	No	3 and above	NGN19,000-99,000	25000	Joint provider	Yes	Yes	no	No	NA	NA	no	No	yes	1000	Yes	no	NA	No	86.5816	602	86.5816
538	Akwaibom	lga_23	facility_39	Public	Female	20	18-24	Single	49	25 months or more	Tertiary	Unemployed	No	2023-02-01	NGN18,000 and less	0	Dependent	Yes	Yes	yes	Yes	5000	2000	yes	Yes	yes	500	Yes	yes	1000	Yes	86.5816	603	86.5816
539	Akwaibom	lga_23	facility_39	Public	Female	45	35-49	Widowed/Divorced	13	13 - 24 months	Primary	Self-employed	No	3 and above	NGN19,000-99,000	20000	Sole provider	Yes	Yes	yes	Yes	1000	500	yes	Yes	yes	1000	Yes	no	NA	No	86.5816	604	86.5816
540	Akwaibom	lga_23	facility_39	Public	Female	47	35-49	Widowed/Divorced	41	25 months or more	Primary	Unemployed	No	2023-02-01	NGN18,000 and less	0	Dependent	Yes	Yes	yes	Yes	1000	1000	yes	Yes	yes	1000	Yes	yes	1000	Yes	86.5816	605	86.5816
541	Akwaibom	lga_23	facility_39	Public	Female	36	35-49	Married/Cohabiting	28	25 months or more	Primary	Self-employed	No	3 and above	NGN18,000 and less	99999	Joint provider	Yes	Yes	yes	Yes	5000	1500	yes	Yes	yes	1000	Yes	yes	2000	Yes	86.5816	606	86.5816
542	Akwaibom	lga_23	facility_39	Public	Male	67	50 and above	Married/Cohabiting	84	25 months or more	None	Self-employed	No	3 and above	NGN19,000-99,000	25000	Joint provider	Yes	Yes	no	No	NA	NA	no	No	no	NA	No	no	NA	No	86.5816	608	86.5816
543	Akwaibom	lga_23	facility_39	Public	Female	38	35-49	Married/Cohabiting	28	25 months or more	Primary	Self-employed	No	3 and above	NGN18,000 and less	18000	Joint provider	Yes	Yes	no	No	NA	NA	no	No	yes	1000	Yes	no	NA	No	86.5816	609	86.5816
544	Akwaibom	lga_23	facility_39	Public	Male	48	35-49	Married/Cohabiting	7	12 months or less	Primary	Self-employed	No	3 and above	NGN19,000-99,000	4000	Joint provider	Yes	Yes	no	No	NA	NA	no	No	yes	1000	Yes	no	NA	No	86.5816	610	86.5816
545	Akwaibom	lga_23	facility_39	Public	Female	25	25-34	Married/Cohabiting	48	25 months or more	Primary	Self-employed	No	2023-02-01	NGN18,000 and less	99999	Sole provider	Yes	Yes	yes	Yes	2000	1000	yes	Yes	yes	1000	Yes	yes	1000	Yes	86.5816	611	86.5816
546	Akwaibom	lga_23	facility_39	Public	Female	42	35-49	Married/Cohabiting	16	13 - 24 months	None	Self-employed	No	2023-02-01	NGN18,000 and less	10000	Sole provider	Yes	Yes	no	No	NA	NA	no	No	no	NA	No	no	NA	No	86.5816	612	86.5816
547	Akwaibom	lga_23	facility_39	Public	Female	21	18-24	Single	42	25 months or more	Secondary	Unemployed	No	None	NGN18,000 and less	17000	Dependent	Yes	Yes	no	No	NA	NA	no	No	no	NA	No	no	NA	No	86.5816	613	86.5816
548	Akwaibom	lga_23	facility_39	Public	Male	18	18-24	Single	18	13 - 24 months	Secondary	Unemployed	No	2023-02-01	NGN18,000 and less	0	Dependent	Yes	Yes	yes	Yes	2000	1000	yes	Yes	yes	500	Yes	yes	1000	Yes	86.5816	614	86.5816
549	Akwaibom	lga_23	facility_39	Public	Female	63	50 and above	Widowed/Divorced	14	13 - 24 months	Tertiary	Unemployed	No	2023-02-01	NGN19,000-99,000	80000	Sole provider	Yes	Yes	yes	Yes	2000	1000	yes	Yes	yes	2000	Yes	no	NA	No	86.5816	615	86.5816
550	Akwaibom	lga_3	facility_4	Public	Female	30	25-34	Married/Cohabiting	8	12 months or less	Secondary	Self-employed	No	3 and above	NGN18,000 and less	15000	Joint provider	Yes	Yes	yes	Yes	1000	1000	yes	Yes	yes	1000	Yes	no	NA	No	35.24	616	35.24
551	Akwaibom	lga_3	facility_4	Public	Female	28	25-34	Single	81	25 months or more	Secondary	Self-employed	No	2023-02-01	NGN19,000-99,000	20000	Sole provider	Yes	Yes	yes	Yes	2000	2000	yes	Yes	yes	4000	Yes	no	NA	No	35.24	618	35.24
552	Akwaibom	lga_3	facility_4	Public	Male	51	50 and above	Married/Cohabiting	27	25 months or more	Secondary	Self-employed	No	3 and above	NGN19,000-99,000	99999	Sole provider	Yes	Yes	yes	Yes	2000	2000	yes	Yes	yes	1500	Yes	no	NA	No	35.24	619	35.24
553	Akwaibom	lga_3	facility_4	Public	Female	55	50 and above	Widowed/Divorced	29	25 months or more	Primary	Unemployed	No	2023-02-01	NGN19,000-99,000	99999	Sole provider	Yes	Yes	yes	Yes	5000	2000	yes	Yes	yes	3000	Yes	no	NA	No	35.24	620	35.24
554	Akwaibom	lga_3	facility_4	Public	Male	23	18-24	Single	18	13 - 24 months	Secondary	Unemployed	No	None	NGN18,000 and less	0	Dependent	Yes	Yes	no	No	NA	NA	no	No	no	NA	No	no	NA	No	35.24	621	35.24
555	Akwaibom	lga_3	facility_4	Public	Female	47	35-49	Married/Cohabiting	8	12 months or less	Primary	Self-employed	No	2023-02-01	NGN19,000-99,000	47000	Sole provider	Yes	Yes	no	No	NA	2000	yes	Yes	yes	2000	Yes	no	NA	No	35.24	624	35.24
556	Akwaibom	lga_3	facility_4	Public	Female	40	35-49	Widowed/Divorced	18	13 - 24 months	Secondary	Self-employed	No	None	NGN19,000-99,000	10000	Joint provider	Yes	Yes	yes	Yes	1000	1000	yes	Yes	yes	2000	Yes	yes	2000	Yes	35.24	625	35.24
557	Akwaibom	lga_3	facility_4	Public	Female	42	35-49	Widowed/Divorced	83	25 months or more	Secondary	Self-employed	No	None	NGN19,000-99,000	99999	Sole provider	Yes	Yes	no	No	NA	NA	no	No	no	NA	No	no	NA	No	35.24	626	35.24
558	Akwaibom	lga_3	facility_4	Public	Female	25	25-34	Single	6	12 months or less	Primary	Self-employed	No	3 and above	NGN18,000 and less	15000	Sole provider	Yes	Yes	yes	Yes	5000	500	yes	Yes	yes	2000	Yes	no	NA	No	35.24	627	35.24
559	Akwaibom	lga_3	facility_4	Public	Male	53	50 and above	Married/Cohabiting	23	13 - 24 months	Secondary	Self-employed	No	3 and above	NGN19,000-99,000	99999	Joint provider	Yes	Yes	no	No	NA	2000	yes	Yes	yes	2000	Yes	no	NA	No	35.24	630	35.24
560	Akwaibom	lga_3	facility_4	Public	Female	42	35-49	Widowed/Divorced	18	13 - 24 months	Primary	Unemployed	No	None	NGN19,000-99,000	0	Sole provider	Yes	Yes	no	No	NA	NA	no	No	no	NA	No	no	NA	No	35.24	631	35.24
561	Akwaibom	lga_3	facility_4	Public	Female	35	35-49	Single	12	12 months or less	Secondary	Unemployed	No	None	NGN18,000 and less	0	Sole provider	Yes	Yes	yes	Yes	1000	500	yes	Yes	yes	1000	Yes	yes	1000	Yes	35.24	632	35.24
562	Akwaibom	lga_3	facility_4	Public	Male	32	25-34	Married/Cohabiting	23	13 - 24 months	Secondary	Employed	No	3 and above	NGN18,000 and less	20000	Sole provider	Yes	Yes	yes	Yes	1000	500	yes	Yes	yes	1000	Yes	yes	500	Yes	35.24	633	35.24
563	Akwaibom	lga_3	facility_4	Public	Female	60	50 and above	Widowed/Divorced	24	13 - 24 months	Primary	Unemployed	No	None	NGN18,000 and less	0	Sole provider	Yes	Yes	no	No	NA	NA	no	No	no	NA	No	no	NA	No	35.24	635	35.24
564	Akwaibom	lga_3	facility_4	Public	Female	25	25-34	Widowed/Divorced	27	25 months or more	Primary	Unemployed	No	2023-02-01	NGN18,000 and less	1500	Sole provider	Yes	Yes	yes	Yes	3000	1000	yes	Yes	yes	2000	Yes	no	NA	No	35.24	636	35.24
565	Akwaibom	lga_3	facility_4	Public	Male	48	35-49	Married/Cohabiting	12	12 months or less	Tertiary	Self-employed	No	None	NGN19,000-99,000	50000	Sole provider	Yes	Yes	yes	Yes	5000	3000	yes	Yes	yes	6000	Yes	yes	5000	Yes	35.24	637	35.24
566	Akwaibom	lga_3	facility_4	Public	Male	42	35-49	Married/Cohabiting	7	12 months or less	Secondary	Self-employed	No	3 and above	NGN18,000 and less	30000	Sole provider	Yes	Yes	no	No	NA	500	yes	Yes	yes	1000	Yes	no	NA	No	35.24	639	35.24
567	Akwaibom	lga_3	facility_4	Public	Female	28	25-34	Single	70	25 months or more	Secondary	Self-employed	No	None	NGN18,000 and less	10000	Sole provider	Yes	Yes	no	No	NA	NA	no	No	no	NA	No	yes	2000	Yes	35.24	640	35.24
568	Akwaibom	lga_24	facility_40	Public	Female	51	50 and above	Married/Cohabiting	25	25 months or more	Secondary	Employed	No	3 and above	NGN19,000-99,000	80000	Joint provider	Yes	Yes	yes	Yes	10000	500	yes	Yes	yes	500	Yes	yes	1000	Yes	5.78	641	5.78
569	Akwaibom	lga_24	facility_40	Public	Female	26	25-34	Single	9	12 months or less	Primary	Unemployed	No	None	NGN19,000-99,000	10000	Dependent	Yes	Yes	yes	Yes	10000	500	yes	Yes	yes	500	Yes	yes	500	Yes	5.78	642	5.78
570	Akwaibom	lga_24	facility_40	Public	Female	25	25-34	Single	16	13 - 24 months	Secondary	Unemployed	No	2023-02-01	NGN19,000-99,000	15000	Sole provider	Yes	Yes	yes	Yes	10000	500	yes	Yes	yes	500	Yes	yes	200	Yes	5.78	644	5.78
571	Akwaibom	lga_24	facility_40	Public	Male	69	50 and above	Widowed/Divorced	48	25 months or more	Secondary	Unemployed	No	2023-02-01	NGN19,000-99,000	40000	Joint provider	Yes	Yes	yes	Yes	10000	200	yes	Yes	yes	500	Yes	yes	500	Yes	5.78	645	5.78
572	Akwaibom	lga_24	facility_40	Public	Female	19	18-24	Single	12	12 months or less	None	Unemployed	No	None	NGN18,000 and less	99999	Dependent	Yes	Yes	yes	Yes	500	500	yes	Yes	yes	500	Yes	yes	500	Yes	5.78	646	5.78
573	Akwaibom	lga_24	facility_40	Public	Male	48	35-49	Married/Cohabiting	9	12 months or less	Secondary	Self-employed	No	2023-02-01	NGN19,000-99,000	60000	Joint provider	Yes	Yes	no	No	NA	500	yes	Yes	yes	500	Yes	yes	500	Yes	5.78	647	5.78
574	Akwaibom	lga_24	facility_40	Public	Female	42	35-49	Widowed/Divorced	16	13 - 24 months	Tertiary	Self-employed	No	2023-02-01	NGN18,000 and less	35000	Sole provider	Yes	Yes	yes	Yes	10000	500	yes	Yes	yes	500	Yes	yes	500	Yes	5.78	648	5.78
575	Akwaibom	lga_24	facility_40	Public	Female	41	35-49	Married/Cohabiting	19	13 - 24 months	Secondary	Self-employed	No	3 and above	NGN18,000 and less	99999	Joint provider	Yes	Yes	yes	Yes	1000	1000	yes	Yes	yes	1000	Yes	yes	1000	Yes	5.78	649	5.78
576	Akwaibom	lga_24	facility_40	Public	Female	38	35-49	Married/Cohabiting	26	25 months or more	Tertiary	Self-employed	No	3 and above	NGN18,000 and less	99999	Joint provider	Yes	Yes	yes	Yes	500	500	yes	Yes	yes	500	Yes	yes	500	Yes	5.78	650	5.78
577	Akwaibom	lga_24	facility_40	Public	Female	25	25-34	Married/Cohabiting	12	12 months or less	Secondary	Self-employed	No	2023-02-01	NGN18,000 and less	99999	Joint provider	Yes	Yes	yes	Yes	1000	500	yes	Yes	yes	500	Yes	yes	500	Yes	5.78	651	5.78
578	Akwaibom	lga_24	facility_40	Public	Male	36	35-49	Married/Cohabiting	36	25 months or more	Secondary	Self-employed	No	3 and above	NGN18,000 and less	15000	Sole provider	Yes	Yes	yes	Yes	1000	1000	yes	Yes	yes	1000	Yes	yes	1000	Yes	5.78	652	5.78
579	Akwaibom	lga_24	facility_40	Public	Female	39	35-49	Married/Cohabiting	48	25 months or more	Tertiary	Employed	No	3 and above	NGN19,000-99,000	99999	Sole provider	Yes	Yes	yes	Yes	1000	1000	yes	Yes	yes	1000	Yes	yes	1000	Yes	5.78	653	5.78
580	Akwaibom	lga_24	facility_40	Public	Female	24	18-24	Single	16	13 - 24 months	Secondary	Unemployed	No	None	NGN18,000 and less	99999	Dependent	Yes	Yes	yes	Yes	100	100	yes	Yes	yes	100	Yes	yes	100	Yes	5.78	654	5.78
581	Akwaibom	lga_24	facility_40	Public	Male	30	25-34	Single	28	25 months or more	Secondary	Self-employed	No	None	NGN18,000 and less	15000	Sole provider	Yes	Yes	yes	Yes	1000	1000	yes	Yes	yes	1000	Yes	yes	1000	Yes	5.78	655	5.78
582	Akwaibom	lga_24	facility_40	Public	Female	43	35-49	Widowed/Divorced	48	25 months or more	Secondary	Self-employed	No	3 and above	NGN18,000 and less	99999	Sole provider	Yes	Yes	yes	Yes	500	500	yes	Yes	yes	500	Yes	yes	500	Yes	5.78	656	5.78
583	Akwaibom	lga_24	facility_40	Public	Female	28	25-34	Single	24	13 - 24 months	Tertiary	Self-employed	No	2023-02-01	NGN18,000 and less	15000	Joint provider	Yes	Yes	yes	Yes	500	500	yes	Yes	yes	500	Yes	yes	500	Yes	5.78	657	5.78
584	Akwaibom	lga_24	facility_40	Public	Female	39	35-49	Single	14	13 - 24 months	Secondary	Unemployed	No	2023-02-01	NGN19,000-99,000	40000	Sole provider	Yes	Yes	yes	Yes	10000	500	yes	Yes	yes	500	Yes	yes	500	Yes	5.78	660	5.78
585	Akwaibom	lga_24	facility_40	Public	Male	54	50 and above	Married/Cohabiting	24	13 - 24 months	Secondary	Self-employed	No	3 and above	NGN19,000-99,000	52000	Joint provider	Yes	Yes	yes	Yes	10000	500	yes	Yes	no	NA	No	yes	500	Yes	5.78	661	5.78
586	Akwaibom	lga_24	facility_40	Public	Female	28	25-34	Married/Cohabiting	36	25 months or more	Secondary	Self-employed	No	3 and above	NGN18,000 and less	99999	Sole provider	Yes	Yes	no	No	NA	1000	yes	Yes	yes	1000	Yes	yes	1000	Yes	5.78	662	5.78
587	Akwaibom	lga_24	facility_40	Public	Male	45	35-49	Married/Cohabiting	19	13 - 24 months	Primary	Employed	No	3 and above	NGN18,000 and less	85000	Joint provider	Yes	Yes	yes	Yes	10000	1000	yes	Yes	yes	500	Yes	yes	1500	Yes	5.78	663	5.78
588	Akwaibom	lga_24	facility_40	Public	Female	34	25-34	Married/Cohabiting	22	13 - 24 months	Secondary	Self-employed	No	3 and above	NGN19,000-99,000	30000	Joint provider	Yes	Yes	yes	Yes	10000	500	yes	Yes	yes	500	Yes	yes	500	Yes	5.78	664	5.78
589	Akwaibom	lga_24	facility_41	Public	Female	40	35-49	Married/Cohabiting	18	13 - 24 months	Secondary	Self-employed	No	2023-02-01	NGN19,000-99,000	45000	Joint provider	Yes	Yes	no	No	NA	NA	no	No	no	NA	No	no	NA	No	39.6	665	39.6
590	Akwaibom	lga_24	facility_41	Public	Male	38	35-49	Married/Cohabiting	13	13 - 24 months	Secondary	Self-employed	No	2023-02-01	NGN19,000-99,000	30000	Joint provider	Yes	Yes	no	No	NA	NA	no	No	yes	3000	Yes	no	NA	No	39.6	666	39.6
591	Akwaibom	lga_24	facility_41	Public	Female	36	35-49	Single	15	13 - 24 months	Secondary	Self-employed	No	None	NGN19,000-99,000	70000	Sole provider	Yes	Yes	yes	Yes	5000	500	yes	Yes	yes	2000	Yes	no	NA	No	39.6	667	39.6
592	Akwaibom	lga_24	facility_41	Public	Female	28	25-34	Single	16	13 - 24 months	Primary	Unemployed	No	None	NGN18,000 and less	15000	Sole provider	Yes	Yes	yes	Yes	2000	NA	no	No	yes	2000	Yes	no	NA	No	39.6	668	39.6
593	Akwaibom	lga_24	facility_42	Public	Female	38	35-49	Married/Cohabiting	36	25 months or more	Primary	Unemployed	No	2023-02-01	NGN18,000 and less	99999	Dependent	Yes	Yes	no	No	NA	NA	no	No	yes	500	Yes	no	NA	No	52.87	669	52.87
594	Akwaibom	lga_24	facility_42	Public	Female	40	35-49	Widowed/Divorced	36	25 months or more	Primary	Self-employed	No	3 and above	NGN18,000 and less	99999	Sole provider	Yes	Yes	no	No	NA	200	yes	Yes	yes	200	Yes	no	NA	No	52.87	670	52.87
595	Akwaibom	lga_24	facility_42	Public	Male	45	35-49	Married/Cohabiting	84	25 months or more	Primary	Self-employed	No	3 and above	NGN18,000 and less	15000	Sole provider	Yes	Yes	yes	Yes	500	500	yes	Yes	yes	500	Yes	no	NA	No	52.87	671	52.87
596	Akwaibom	lga_24	facility_42	Public	Female	39	35-49	Married/Cohabiting	12	12 months or less	Primary	Self-employed	No	2023-02-01	NGN19,000-99,000	0	Dependent	Yes	Yes	yes	Yes	1000	2000	yes	Yes	yes	1000	Yes	no	NA	No	52.87	672	52.87
597	Akwaibom	lga_24	facility_42	Public	Male	33	25-34	Single	36	25 months or more	Secondary	Self-employed	No	2023-02-01	NGN19,000-99,000	99999	Sole provider	Yes	Yes	no	No	NA	NA	no	No	no	NA	No	no	NA	No	52.87	673	52.87
598	Akwaibom	lga_24	facility_42	Public	Female	39	35-49	Married/Cohabiting	42	25 months or more	Secondary	Self-employed	No	2023-02-01	NGN18,000 and less	25000	Sole provider	Yes	Yes	yes	Yes	500	500	yes	Yes	yes	500	Yes	no	NA	No	52.87	674	52.87
599	Akwaibom	lga_24	facility_43	Public	Female	50	50 and above	Married/Cohabiting	24	13 - 24 months	Secondary	Self-employed	No	2023-02-01	NGN18,000 and less	99999	Dependent	Yes	Yes	no	No	NA	NA	no	No	no	NA	No	no	NA	No	17.55	675	17.55
600	Akwaibom	lga_24	facility_43	Public	Female	21	18-24	Single	18	13 - 24 months	Secondary	Unemployed	No	None	NGN19,000-99,000	0	Dependent	Yes	Yes	no	No	NA	NA	no	No	no	NA	No	no	NA	No	17.55	676	17.55
601	Akwaibom	lga_24	facility_43	Public	Male	58	50 and above	Married/Cohabiting	74	25 months or more	Primary	Self-employed	No	2023-02-01	NGN18,000 and less	30000	Sole provider	Yes	Yes	yes	Yes	500	NA	no	No	yes	1000	Yes	no	NA	No	17.55	678	17.55
602	Akwaibom	lga_24	facility_43	Public	Female	37	35-49	Married/Cohabiting	36	13 - 24 months	Primary	Self-employed	No	3 and above	NGN18,000 and less	15000	Dependent	Yes	Yes	yes	Yes	500	NA	no	No	yes	500	Yes	no	NA	No	17.55	679	17.55
603	Akwaibom	lga_24	facility_43	Public	Female	45	35-49	Married/Cohabiting	26	25 months or more	Primary	Self-employed	No	3 and above	NGN18,000 and less	21000	Joint provider	Yes	Yes	yes	Yes	500	NA	no	No	yes	500	Yes	no	NA	No	17.55	680	17.55
604	Akwaibom	lga_24	facility_43	Public	Female	43	35-49	Married/Cohabiting	48	25 months or more	Secondary	Self-employed	No	3 and above	NGN18,000 and less	20000	Joint provider	Yes	Yes	yes	Yes	1000	500	yes	Yes	yes	500	Yes	no	NA	No	17.55	681	17.55
605	Akwaibom	lga_24	facility_43	Public	Male	28	25-34	Single	24	13 - 24 months	Tertiary	Unemployed	No	None	NGN19,000-99,000	99999	Dependent	Yes	Yes	no	No	NA	NA	no	No	no	NA	No	no	NA	No	17.55	682	17.55
606	Akwaibom	lga_24	facility_43	Public	Female	30	25-34	Single	24	13 - 24 months	Secondary	Unemployed	No	None	NGN18,000 and less	15000	Dependent	Yes	Yes	no	No	NA	NA	no	No	no	NA	No	no	NA	No	17.55	683	17.55
607	Akwaibom	lga_24	facility_43	Public	Male	32	25-34	Single	28	13 - 24 months	Secondary	Self-employed	No	2023-02-01	NGN18,000 and less	20000	Joint provider	Yes	Yes	yes	Yes	1000	500	yes	Yes	yes	500	Yes	no	NA	No	17.55	684	17.55
608	Akwaibom	lga_24	facility_43	Public	Male	29	25-34	Single	6	12 months or less	Tertiary	Unemployed	No	None	NGN19,000-99,000	0	Dependent	Yes	Yes	yes	Yes	500	200	yes	Yes	yes	500	Yes	no	NA	No	17.55	685	17.55
609	Akwaibom	lga_24	facility_43	Public	Male	39	35-49	Married/Cohabiting	36	13 - 24 months	Secondary	Self-employed	No	3 and above	NGN18,000 and less	99999	Joint provider	Yes	Yes	yes	Yes	500	NA	no	No	yes	500	Yes	no	NA	No	17.55	686	17.55
610	Akwaibom	lga_24	facility_43	Public	Male	65	50 and above	Married/Cohabiting	30	25 months or more	Secondary	Self-employed	No	3 and above	NGN19,000-99,000	99999	Sole provider	Yes	Yes	no	No	NA	1000	yes	Yes	yes	1000	Yes	no	NA	No	17.55	688	17.55
611	Akwaibom	lga_24	facility_43	Public	Female	42	35-49	Married/Cohabiting	32	25 months or more	Secondary	Self-employed	No	3 and above	NGN18,000 and less	35000	Sole provider	Yes	Yes	yes	Yes	1000	500	yes	Yes	yes	500	Yes	no	NA	No	17.55	689	17.55
612	Akwaibom	lga_24	facility_43	Public	Female	46	35-49	Married/Cohabiting	60	25 months or more	Secondary	Self-employed	No	2023-02-01	NGN18,000 and less	99999	Sole provider	Yes	Yes	no	No	NA	NA	no	No	no	NA	No	no	NA	No	17.55	690	17.55
613	Akwaibom	lga_24	facility_43	Public	Male	58	50 and above	Married/Cohabiting	24	13 - 24 months	Secondary	Self-employed	No	2023-02-01	NGN18,000 and less	99999	Sole provider	Yes	Yes	no	No	NA	NA	no	No	yes	1000	Yes	no	NA	No	17.55	691	17.55
614	Akwaibom	lga_24	facility_43	Public	Female	29	25-34	Single	24	13 - 24 months	Tertiary	Unemployed	No	None	NGN18,000 and less	99999	Sole provider	Yes	Yes	yes	Yes	1000	1000	yes	Yes	yes	1000	Yes	no	NA	No	17.55	692	17.55
615	Akwaibom	lga_24	facility_43	Public	Male	52	50 and above	Married/Cohabiting	48	25 months or more	Secondary	Employed	No	3 and above	NGN18,000 and less	15000	Sole provider	Yes	Yes	yes	Yes	500	NA	no	No	no	NA	No	no	NA	No	17.55	694	17.55
616	Akwaibom	lga_24	facility_43	Public	Female	38	35-49	Single	36	25 months or more	Secondary	Self-employed	No	None	NGN18,000 and less	99999	Sole provider	Yes	Yes	no	No	NA	NA	no	No	yes	100	Yes	no	NA	No	17.55	695	17.55
617	Akwaibom	lga_24	facility_43	Public	Male	28	25-34	Single	26	25 months or more	Tertiary	Unemployed	No	None	NGN18,000 and less	0	Dependent	Yes	Yes	yes	Yes	500	NA	no	No	yes	500	Yes	no	NA	No	17.55	696	17.55
618	Akwaibom	lga_24	facility_43	Public	Female	52	50 and above	Widowed/Divorced	37	25 months or more	Secondary	Self-employed	No	2023-02-01	NGN18,000 and less	0	Joint provider	Yes	Yes	no	No	NA	NA	no	No	no	NA	No	no	NA	No	17.55	697	17.55
619	Akwaibom	lga_24	facility_43	Public	Female	42	35-49	Married/Cohabiting	48	25 months or more	Secondary	Self-employed	No	3 and above	NGN18,000 and less	20000	Sole provider	Yes	Yes	yes	Yes	1000	NA	no	No	yes	500	Yes	no	NA	No	17.55	698	17.55
620	Akwaibom	lga_24	facility_43	Public	Female	26	25-34	Single	36	25 months or more	Tertiary	Unemployed	No	None	NGN19,000-99,000	99999	Dependent	Yes	Yes	yes	Yes	200	NA	no	No	yes	500	Yes	no	NA	No	17.55	699	17.55
621	Akwaibom	lga_24	facility_43	Public	Male	38	35-49	Married/Cohabiting	60	25 months or more	Primary	Self-employed	No	3 and above	NGN19,000-99,000	99999	Sole provider	Yes	Yes	yes	Yes	500	NA	no	No	no	NA	No	no	NA	No	17.55	700	17.55
622	Akwaibom	lga_24	facility_43	Public	Female	48	35-49	Married/Cohabiting	30	25 months or more	Primary	Self-employed	No	2023-02-01	NGN18,000 and less	99999	Dependent	Yes	Yes	no	No	NA	500	yes	Yes	yes	500	Yes	no	NA	No	17.55	701	17.55
623	Akwaibom	lga_24	facility_43	Public	Female	37	35-49	Married/Cohabiting	21	13 - 24 months	Tertiary	Self-employed	No	2023-02-01	NGN18,000 and less	27000	Joint provider	Yes	Yes	yes	Yes	1000	NA	no	No	yes	500	Yes	no	NA	No	17.55	702	17.55
624	Akwaibom	lga_24	facility_43	Public	Male	33	25-34	Single	36	25 months or more	Secondary	Self-employed	No	None	NGN18,000 and less	0	Sole provider	Yes	Yes	no	No	NA	500	yes	Yes	yes	500	Yes	no	NA	No	17.55	703	17.55
625	Akwaibom	lga_24	facility_43	Public	Female	55	50 and above	Married/Cohabiting	6	12 months or less	Tertiary	Employed	No	None	NGN19,000-99,000	100000	Sole provider	Yes	Yes	yes	Yes	500	500	yes	Yes	yes	500	Yes	no	NA	No	17.55	704	17.55
626	Akwaibom	lga_24	facility_44	Public	Male	39	35-49	Widowed/Divorced	53	25 months or more	Primary	Self-employed	No	3 and above	NGN18,000 and less	20000	Sole provider	Yes	Yes	yes	Yes	7000	2500	yes	Yes	yes	2500	Yes	yes	1500	Yes	66.5	705	66.5
627	Akwaibom	lga_24	facility_44	Public	Female	33	25-34	Single	48	25 months or more	Secondary	Self-employed	No	None	NGN18,000 and less	99999	Sole provider	Yes	Yes	no	No	NA	NA	no	No	no	NA	No	no	NA	No	66.5	706	66.5
628	Akwaibom	lga_24	facility_44	Public	Female	42	35-49	Married/Cohabiting	36	25 months or more	Tertiary	Employed	No	3 and above	NGN18,000 and less	30000	Joint provider	Yes	Yes	yes	Yes	4000	2500	yes	Yes	yes	3000	Yes	no	NA	No	66.5	707	66.5
629	Akwaibom	lga_24	facility_44	Public	Female	35	35-49	Married/Cohabiting	42	25 months or more	Tertiary	Employed	No	3 and above	NGN18,000 and less	40000	Joint provider	Yes	Yes	yes	Yes	5000	2500	yes	Yes	yes	3000	Yes	no	NA	No	66.5	708	66.5
630	Akwaibom	lga_24	facility_44	Public	Female	24	18-24	Married/Cohabiting	16	13 - 24 months	Secondary	Unemployed	No	3 and above	NGN18,000 and less	0	Dependent	Yes	Yes	yes	Yes	500	500	yes	Yes	yes	250	Yes	no	NA	No	66.5	709	66.5
631	Akwaibom	lga_24	facility_44	Public	Male	23	18-24	Single	27	25 months or more	Tertiary	Unemployed	No	3 and above	NGN18,000 and less	0	Dependent	Yes	Yes	yes	Yes	1000	500	yes	Yes	yes	1000	Yes	no	NA	No	66.5	710	66.5
632	Akwaibom	lga_24	facility_44	Public	Female	36	35-49	Married/Cohabiting	15	13 - 24 months	Secondary	Self-employed	No	2023-02-01	NGN18,000 and less	99999	Joint provider	Yes	Yes	yes	Yes	10000	500	yes	Yes	yes	1000	Yes	yes	3000	Yes	66.5	711	66.5
633	Akwaibom	lga_24	facility_44	Public	Female	50	50 and above	Married/Cohabiting	36	25 months or more	Primary	Unemployed	No	2023-02-01	NGN18,000 and less	99999	Joint provider	Yes	Yes	no	No	NA	500	yes	Yes	yes	1000	Yes	yes	3000	Yes	66.5	712	66.5
634	Akwaibom	lga_24	facility_44	Public	Female	46	35-49	Married/Cohabiting	25	25 months or more	Secondary	Self-employed	No	3 and above	NGN18,000 and less	99999	Joint provider	Yes	Yes	no	No	NA	500	yes	Yes	yes	1000	Yes	yes	3000	Yes	66.5	714	66.5
635	Akwaibom	lga_24	facility_44	Public	Male	49	35-49	Married/Cohabiting	120	25 months or more	Tertiary	Self-employed	No	3 and above	NGN18,000 and less	99999	Joint provider	Yes	Yes	no	No	NA	500	yes	Yes	yes	500	Yes	yes	3000	Yes	66.5	715	66.5
636	Akwaibom	lga_24	facility_44	Public	Male	25	25-34	Single	26	25 months or more	Secondary	Unemployed	No	None	NGN18,000 and less	99999	Sole provider	Yes	Yes	no	No	NA	NA	no	No	no	NA	No	no	NA	No	66.5	716	66.5
637	Akwaibom	lga_24	facility_44	Public	Female	30	25-34	Married/Cohabiting	11	12 months or less	Secondary	Unemployed	No	3 and above	NGN18,000 and less	0	Dependent	Yes	Yes	yes	Yes	1500	500	yes	Yes	yes	500	Yes	no	NA	No	66.5	717	66.5
638	Akwaibom	lga_24	facility_44	Public	Female	35	35-49	Married/Cohabiting	48	25 months or more	Tertiary	Employed	Yes	2023-02-01	NGN19,000-99,000	105000	Joint provider	Yes	Yes	yes	Yes	10000	500	yes	Yes	yes	1000	Yes	yes	3000	Yes	66.5	718	66.5
639	Akwaibom	lga_24	facility_44	Public	Male	20	18-24	Single	8	12 months or less	Tertiary	Unemployed	No	3 and above	NGN18,000 and less	0	Dependent	Yes	Yes	yes	Yes	5000	4000	yes	Yes	yes	15000	Yes	no	NA	No	66.5	719	66.5
640	Akwaibom	lga_24	facility_44	Public	Female	30	25-34	Single	15	13 - 24 months	Secondary	Unemployed	No	2023-02-01	NGN18,000 and less	99999	Dependent	Yes	Yes	no	No	NA	NA	no	No	yes	1000	Yes	no	NA	No	66.5	720	66.5
641	Akwaibom	lga_24	facility_44	Public	Female	25	25-34	Single	13	13 - 24 months	Tertiary	Unemployed	No	None	NGN18,000 and less	99999	Sole provider	Yes	Yes	yes	Yes	10000	500	yes	Yes	yes	500	Yes	yes	3000	Yes	66.5	721	66.5
642	Akwaibom	lga_24	facility_44	Public	Female	22	18-24	Single	18	13 - 24 months	Secondary	Unemployed	No	None	NGN18,000 and less	99999	Sole provider	Yes	Yes	yes	Yes	10000	500	yes	Yes	yes	1000	Yes	yes	3000	Yes	66.5	722	66.5
643	Akwaibom	lga_24	facility_44	Public	Female	25	25-34	Single	22	13 - 24 months	Tertiary	Employed	No	2023-02-01	NGN18,000 and less	35000	Sole provider	Yes	Yes	yes	Yes	2000	500	yes	Yes	yes	1000	Yes	no	NA	No	66.5	723	66.5
644	Akwaibom	lga_24	facility_44	Public	Female	26	25-34	Widowed/Divorced	43	25 months or more	Primary	Unemployed	No	2023-02-01	NGN18,000 and less	0	Dependent	Yes	Yes	yes	Yes	1000	2000	yes	Yes	yes	4000	Yes	no	NA	No	66.5	724	66.5
645	Akwaibom	lga_24	facility_45	Public	Male	32	25-34	Single	13	13 - 24 months	Secondary	Unemployed	No	None	NGN19,000-99,000	99999	Sole provider	Yes	Yes	no	No	NA	NA	no	No	no	NA	No	no	NA	No	97.69	725	97.69
646	Akwaibom	lga_24	facility_45	Public	Female	40	35-49	Married/Cohabiting	15	13 - 24 months	Tertiary	Employed	Yes	2023-02-01	NGN100,000 and above	180000	Joint provider	Yes	Yes	yes	Yes	10000	3000	yes	Yes	yes	5000	Yes	no	NA	No	97.69	726	97.69
647	Akwaibom	lga_24	facility_45	Public	Female	32	25-34	Single	6	12 months or less	Tertiary	Unemployed	No	2023-02-01	NGN19,000-99,000	20000	Joint provider	Yes	Yes	yes	Yes	1000	2000	yes	Yes	yes	2000	Yes	yes	1000	Yes	97.69	727	97.69
648	Akwaibom	lga_24	facility_45	Public	Female	38	35-49	Married/Cohabiting	26	25 months or more	Tertiary	Employed	No	2023-02-01	NGN100,000 and above	220000	Joint provider	Yes	Yes	yes	Yes	10000	2000	yes	Yes	yes	5000	Yes	yes	5000	Yes	97.69	728	97.69
649	Akwaibom	lga_24	facility_45	Public	Female	34	25-34	Married/Cohabiting	120	25 months or more	Secondary	Unemployed	No	3 and above	NGN18,000 and less	5000	Joint provider	Yes	Yes	yes	Yes	10000	500	yes	Yes	yes	500	Yes	yes	500	Yes	97.69	731	97.69
650	Akwaibom	lga_24	facility_45	Public	Female	28	25-34	Single	36	25 months or more	Tertiary	Unemployed	No	2023-02-01	NGN18,000 and less	99999	Dependent	Yes	Yes	no	No	NA	NA	no	No	yes	500	Yes	no	NA	No	97.69	732	97.69
651	Akwaibom	lga_24	facility_45	Public	Male	40	35-49	Married/Cohabiting	120	25 months or more	Secondary	Unemployed	No	3 and above	NGN19,000-99,000	20000	Joint provider	Yes	Yes	yes	Yes	1000	NA	no	No	yes	1000	Yes	yes	1000	Yes	97.69	733	97.69
652	Akwaibom	lga_24	facility_45	Public	Female	45	35-49	Married/Cohabiting	36	25 months or more	Secondary	Unemployed	No	2023-02-01	NGN18,000 and less	20000	Sole provider	Yes	Yes	yes	Yes	10000	2000	yes	Yes	yes	2000	Yes	yes	3000	Yes	97.69	734	97.69
653	Akwaibom	lga_24	facility_45	Public	Female	42	35-49	Married/Cohabiting	13	13 - 24 months	Primary	Self-employed	No	2023-02-01	NGN18,000 and less	10000	Sole provider	Yes	Yes	yes	Yes	10000	500	yes	Yes	yes	500	Yes	yes	1000	Yes	97.69	735	97.69
654	Akwaibom	lga_24	facility_45	Public	Male	47	35-49	Married/Cohabiting	96	25 months or more	Tertiary	Self-employed	Yes	3 and above	NGN19,000-99,000	9999	Sole provider	Yes	Yes	yes	Yes	1000	500	yes	Yes	yes	200	Yes	no	NA	No	97.69	736	97.69
655	Akwaibom	lga_24	facility_45	Public	Male	47	35-49	Married/Cohabiting	28	25 months or more	Tertiary	Self-employed	No	2023-02-01	NGN19,000-99,000	25000	Joint provider	Yes	Yes	no	No	NA	NA	no	No	yes	500	Yes	no	NA	No	97.69	737	97.69
656	Akwaibom	lga_24	facility_45	Public	Female	37	35-49	Married/Cohabiting	60	25 months or more	Tertiary	Employed	No	2023-02-01	NGN19,000-99,000	50000	Joint provider	Yes	Yes	yes	Yes	2000	NA	no	No	yes	2000	Yes	yes	2000	Yes	97.69	738	97.69
657	Akwaibom	lga_24	facility_45	Public	Female	43	35-49	Married/Cohabiting	28	13 - 24 months	Tertiary	Self-employed	No	3 and above	NGN19,000-99,000	30000	Joint provider	Yes	Yes	no	No	NA	NA	no	No	yes	500	Yes	no	NA	No	97.69	739	97.69
658	Akwaibom	lga_24	facility_45	Public	Female	25	25-34	Single	24	13 - 24 months	Secondary	Employed	No	3 and above	NGN18,000 and less	99999	Sole provider	Yes	Yes	yes	Yes	300	NA	no	No	yes	500	Yes	yes	1000	Yes	97.69	740	97.69
659	Akwaibom	lga_24	facility_45	Public	Female	34	25-34	Single	24	13 - 24 months	Secondary	Self-employed	No	2023-02-01	NGN18,000 and less	99999	Sole provider	Yes	Yes	no	No	NA	NA	no	No	yes	1000	Yes	no	NA	No	97.69	741	97.69
660	Akwaibom	lga_24	facility_45	Public	Male	47	35-49	Widowed/Divorced	23	13 - 24 months	Secondary	Self-employed	No	2023-02-01	NGN18,000 and less	15000	Sole provider	Yes	Yes	yes	Yes	1000	300	yes	Yes	yes	1000	Yes	no	NA	No	97.69	742	97.69
661	Akwaibom	lga_24	facility_45	Public	Female	62	50 and above	Widowed/Divorced	120	25 months or more	Primary	Self-employed	No	None	NGN18,000 and less	2000	Dependent	Yes	Yes	yes	Yes	10000	1500	yes	Yes	yes	1000	Yes	no	NA	No	97.69	743	97.69
662	Akwaibom	lga_24	facility_45	Public	Male	41	35-49	Married/Cohabiting	79	25 months or more	Primary	Self-employed	No	3 and above	NGN18,000 and less	5000	Joint provider	Yes	Yes	no	No	NA	NA	no	No	no	NA	No	no	NA	No	97.69	744	97.69
663	Akwaibom	lga_24	facility_45	Public	Female	38	35-49	Single	60	25 months or more	Secondary	Self-employed	No	2023-02-01	NGN18,000 and less	99999	Sole provider	Yes	Yes	no	No	NA	NA	no	No	yes	1000	Yes	no	NA	No	97.69	745	97.69
664	Akwaibom	lga_24	facility_45	Public	Female	52	50 and above	Married/Cohabiting	36	25 months or more	Tertiary	Employed	No	3 and above	NGN19,000-99,000	50000	Joint provider	Yes	Yes	yes	Yes	25000	5000	yes	Yes	yes	5000	Yes	yes	5000	Yes	97.69	746	97.69
665	Akwaibom	lga_24	facility_45	Public	Male	52	50 and above	Married/Cohabiting	18	13 - 24 months	Tertiary	Employed	Yes	3 and above	NGN100,000 and above	180000	Joint provider	Yes	Yes	yes	Yes	25000	3000	yes	Yes	yes	5000	Yes	yes	5000	Yes	97.69	747	97.69
666	Akwaibom	lga_24	facility_45	Public	Female	27	25-34	Single	15	13 - 24 months	Secondary	Self-employed	No	None	NGN18,000 and less	13000	Sole provider	Yes	Yes	yes	Yes	10000	1000	yes	Yes	yes	1000	Yes	no	NA	No	97.69	748	97.69
667	Akwaibom	lga_24	facility_45	Public	Male	30	25-34	Single	12	12 months or less	Secondary	Self-employed	No	2023-02-01	NGN19,000-99,000	99999	Joint provider	Yes	Yes	yes	Yes	5000	NA	no	No	yes	2000	Yes	no	NA	No	97.69	749	97.69
668	Akwaibom	lga_24	facility_45	Public	Female	42	35-49	Married/Cohabiting	8	12 months or less	Secondary	Self-employed	No	2023-02-01	NGN18,000 and less	8000	Joint provider	Yes	Yes	yes	Yes	1500	1000	yes	Yes	yes	2000	Yes	no	NA	No	97.69	750	97.69
669	Akwaibom	lga_24	facility_45	Public	Female	23	18-24	Single	44	25 months or more	Secondary	Unemployed	No	None	NGN18,000 and less	0	Sole provider	Yes	Yes	no	No	NA	200	yes	Yes	yes	500	Yes	no	NA	No	97.69	751	97.69
670	Akwaibom	lga_24	facility_45	Public	Female	29	25-34	Single	67	25 months or more	Secondary	Unemployed	No	None	NGN18,000 and less	99999	Dependent	Yes	Yes	no	No	NA	NA	no	No	yes	500	Yes	no	NA	No	97.69	753	97.69
671	Akwaibom	lga_24	facility_45	Public	Female	26	25-34	Single	9	12 months or less	Secondary	Unemployed	No	None	NGN19,000-99,000	70000	Dependent	Yes	Yes	no	No	NA	NA	no	No	no	NA	No	no	NA	No	97.69	754	97.69
672	Akwaibom	lga_24	facility_45	Public	Female	48	35-49	Widowed/Divorced	120	25 months or more	Primary	Self-employed	No	3 and above	NGN18,000 and less	12000	Sole provider	Yes	Yes	no	No	NA	200	yes	Yes	no	NA	No	no	NA	No	97.69	755	97.69
673	Akwaibom	lga_24	facility_45	Public	Male	48	35-49	Married/Cohabiting	36	25 months or more	Tertiary	Employed	No	3 and above	NGN100,000 and above	280000	Joint provider	Yes	Yes	yes	Yes	10000	2000	yes	Yes	yes	4000	Yes	yes	3000	Yes	97.69	756	97.69
674	Akwaibom	lga_24	facility_45	Public	Female	28	25-34	Single	41	25 months or more	Secondary	Unemployed	No	None	NGN18,000 and less	0	Sole provider	Yes	Yes	yes	Yes	1000	NA	no	No	yes	500	Yes	no	NA	No	97.69	757	97.69
675	Akwaibom	lga_24	facility_45	Public	Female	37	35-49	Widowed/Divorced	54	25 months or more	Secondary	Employed	No	None	NGN18,000 and less	18500	Sole provider	Yes	Yes	yes	Yes	500	200	yes	Yes	no	NA	No	no	NA	No	97.69	758	97.69
676	Akwaibom	lga_24	facility_45	Public	Female	33	25-34	Single	6	12 months or less	Secondary	Self-employed	No	3 and above	NGN18,000 and less	12000	Dependent	Yes	Yes	yes	Yes	10000	1500	yes	Yes	yes	3000	Yes	yes	5000	Yes	97.69	759	97.69
677	Akwaibom	lga_24	facility_45	Public	Female	60	50 and above	Widowed/Divorced	12	12 months or less	None	Unemployed	No	3 and above	NGN18,000 and less	99999	Dependent	Yes	Yes	no	No	NA	1000	yes	Yes	yes	500	Yes	yes	1000	Yes	97.69	761	97.69
678	Akwaibom	lga_24	facility_45	Public	Male	60	50 and above	Married/Cohabiting	108	25 months or more	Tertiary	Unemployed	Yes	3 and above	NGN100,000 and above	125000	Joint provider	Yes	Yes	yes	Yes	10000	2000	yes	Yes	yes	5000	Yes	yes	5000	Yes	97.69	762	97.69
679	Akwaibom	lga_24	facility_45	Public	Female	27	25-34	Single	8	12 months or less	Secondary	Self-employed	No	None	NGN19,000-99,000	30000	Joint provider	Yes	Yes	no	No	NA	NA	no	No	yes	1000	Yes	no	NA	No	97.69	764	97.69
680	Akwaibom	lga_24	facility_45	Public	Male	25	25-34	Single	8	12 months or less	Tertiary	Unemployed	No	2023-02-01	NGN18,000 and less	15000	Joint provider	Yes	Yes	yes	Yes	10000	1500	yes	Yes	yes	2000	Yes	yes	3000	Yes	97.69	765	97.69
681	Akwaibom	lga_24	facility_45	Public	Female	46	35-49	Widowed/Divorced	18	13 - 24 months	Primary	Self-employed	No	3 and above	NGN18,000 and less	99999	Dependent	Yes	Yes	yes	Yes	2000	2500	yes	Yes	yes	2000	Yes	yes	2000	Yes	97.69	766	97.69
682	Akwaibom	lga_24	facility_45	Public	Male	33	25-34	Married/Cohabiting	24	13 - 24 months	Secondary	Self-employed	No	3 and above	NGN18,000 and less	99999	Sole provider	Yes	Yes	no	No	NA	NA	no	No	no	NA	No	no	NA	No	97.69	767	97.69
683	Akwaibom	lga_24	facility_45	Public	Male	25	25-34	Single	24	13 - 24 months	Tertiary	Unemployed	No	2023-02-01	NGN19,000-99,000	99999	Dependent	Yes	Yes	no	No	NA	NA	no	No	no	NA	No	no	NA	No	97.69	768	97.69
684	Akwaibom	lga_24	facility_45	Public	Male	28	25-34	Married/Cohabiting	24	13 - 24 months	Secondary	Self-employed	No	2023-02-01	NGN19,000-99,000	30000	Joint provider	Yes	Yes	yes	Yes	2000	1000	yes	Yes	yes	3000	Yes	no	NA	No	97.69	769	97.69
685	Akwaibom	lga_24	facility_45	Public	Female	28	25-34	Single	16	13 - 24 months	Tertiary	Self-employed	No	None	NGN19,000-99,000	99999	Sole provider	Yes	Yes	no	No	NA	NA	no	No	no	NA	No	no	NA	No	97.69	770	97.69
686	Akwaibom	lga_24	facility_45	Public	Female	48	35-49	Widowed/Divorced	120	25 months or more	Primary	Self-employed	No	2023-02-01	NGN18,000 and less	99999	Sole provider	Yes	Yes	no	No	NA	NA	no	No	yes	500	Yes	no	NA	No	97.69	771	97.69
687	Akwaibom	lga_24	facility_45	Public	Female	35	35-49	Married/Cohabiting	25	25 months or more	Secondary	Self-employed	No	2023-02-01	NGN18,000 and less	12000	Joint provider	Yes	Yes	yes	Yes	10000	1000	yes	Yes	yes	1000	Yes	yes	1000	Yes	97.69	772	97.69
688	Akwaibom	lga_24	facility_45	Public	Male	50	50 and above	Married/Cohabiting	26	25 months or more	Tertiary	Unemployed	No	3 and above	NGN100,000 and above	150000	Joint provider	Yes	Yes	yes	Yes	12000	2000	yes	Yes	yes	10000	Yes	no	NA	No	97.69	773	97.69
689	Akwaibom	lga_24	facility_45	Public	Male	55	50 and above	Married/Cohabiting	120	25 months or more	Tertiary	Employed	Yes	2023-02-01	NGN19,000-99,000	100000	Joint provider	Yes	Yes	yes	Yes	10000	2000	yes	Yes	yes	2000	Yes	yes	5000	Yes	97.69	775	97.69
690	Akwaibom	lga_24	facility_45	Public	Female	39	35-49	Married/Cohabiting	156	25 months or more	Primary	Self-employed	No	3 and above	NGN18,000 and less	20000	Joint provider	Yes	Yes	yes	Yes	10000	3000	yes	Yes	yes	3000	Yes	yes	4000	Yes	97.69	776	97.69
691	Akwaibom	lga_24	facility_45	Public	Male	44	35-49	Single	10	12 months or less	Secondary	Employed	No	None	NGN19,000-99,000	38000	Sole provider	Yes	Yes	no	No	NA	1000	yes	Yes	yes	2000	Yes	no	NA	No	97.69	778	97.69
692	Akwaibom	lga_24	facility_45	Public	Female	51	50 and above	Widowed/Divorced	36	25 months or more	Secondary	Employed	No	None	NGN18,000 and less	45000	Sole provider	Yes	Yes	yes	Yes	3000	500	yes	Yes	yes	500	Yes	yes	500	Yes	97.69	779	97.69
693	Akwaibom	lga_24	facility_45	Public	Female	40	35-49	Single	96	25 months or more	Tertiary	Self-employed	No	2023-02-01	NGN19,000-99,000	9999	Sole provider	Yes	Yes	no	No	NA	NA	no	No	yes	500	Yes	no	NA	No	97.69	780	97.69
694	Akwaibom	lga_24	facility_45	Public	Male	52	50 and above	Married/Cohabiting	48	25 months or more	Secondary	Self-employed	No	3 and above	NGN19,000-99,000	9999	Sole provider	Yes	Yes	no	No	NA	NA	no	No	yes	1000	Yes	yes	1000	Yes	97.69	781	97.69
695	Akwaibom	lga_24	facility_45	Public	Female	36	35-49	Single	11	12 months or less	Tertiary	Self-employed	No	None	NGN19,000-99,000	70000	Sole provider	Yes	Yes	yes	Yes	5000	2000	yes	Yes	yes	2000	Yes	yes	3000	Yes	97.69	782	97.69
696	Crossriver	lga_25	facility_46	Public	Male	54	50 and above	Widowed/Divorced	144	25 months or more	Tertiary	Unemployed	No	3 and above	NGN19,000-99,000	60000	Sole provider	Yes	Yes	yes	Yes	10000	2000	yes	Yes	yes	2000	Yes	yes	5000	Yes	5.61	783	5.61
697	Crossriver	lga_25	facility_46	Public	Female	30	25-34	Single	84	25 months or more	Tertiary	Employed	No	None	NGN19,000-99,000	50000	Sole provider	Yes	Yes	yes	Yes	5000	500	yes	Yes	yes	2000	Yes	yes	1000	Yes	5.61	784	5.61
698	Crossriver	lga_25	facility_46	Public	Male	61	50 and above	Married/Cohabiting	204	25 months or more	Secondary	Self-employed	No	3 and above	NGN18,000 and less	99999	Joint provider	Yes	Yes	yes	Yes	10000	NA	no	No	yes	1000	Yes	no	NA	No	5.61	785	5.61
699	Crossriver	lga_25	facility_46	Public	Female	45	35-49	Married/Cohabiting	150	25 months or more	Primary	Unemployed	No	3 and above	NGN18,000 and less	0	Dependent	Yes	Yes	no	No	NA	500	yes	Yes	yes	500	Yes	yes	500	Yes	5.61	786	5.61
700	Crossriver	lga_25	facility_46	Public	Female	31	25-34	Single	48	25 months or more	Secondary	Unemployed	No	None	NGN18,000 and less	0	Joint provider	Yes	Yes	no	No	NA	2500	yes	Yes	yes	2000	Yes	no	NA	No	5.61	788	5.61
701	Crossriver	lga_25	facility_46	Public	Female	45	35-49	Married/Cohabiting	60	25 months or more	Primary	Self-employed	No	3 and above	NGN18,000 and less	10000	Joint provider	Yes	Yes	no	No	NA	NA	no	No	yes	1000	Yes	no	NA	No	5.61	789	5.61
702	Crossriver	lga_25	facility_46	Public	Male	26	25-34	Single	36	25 months or more	Secondary	Unemployed	No	None	NGN18,000 and less	0	Dependent	Yes	Yes	yes	Yes	1000	NA	no	No	yes	500	Yes	no	NA	No	5.61	790	5.61
703	Crossriver	lga_25	facility_46	Public	Female	24	18-24	Single	24	13 - 24 months	Secondary	Unemployed	No	None	NGN18,000 and less	0	Dependent	Yes	Yes	yes	Yes	1000	500	yes	Yes	yes	500	Yes	no	NA	No	5.61	791	5.61
704	Crossriver	lga_25	facility_46	Public	Male	26	25-34	Single	36	25 months or more	Secondary	Unemployed	No	None	NGN18,000 and less	0	Dependent	Yes	Yes	no	No	NA	NA	no	No	yes	500	Yes	no	NA	No	5.61	792	5.61
705	Crossriver	lga_25	facility_46	Public	Female	60	50 and above	Widowed/Divorced	15	13 - 24 months	Tertiary	Unemployed	No	2023-02-01	NGN19,000-99,000	60000	Sole provider	Yes	Yes	yes	Yes	25000	3000	yes	Yes	yes	5000	Yes	yes	5000	Yes	5.61	793	5.61
706	Crossriver	lga_25	facility_46	Public	Female	39	35-49	Married/Cohabiting	96	25 months or more	Secondary	Self-employed	No	3 and above	NGN18,000 and less	15000	Joint provider	Yes	Yes	no	No	NA	NA	no	No	yes	500	Yes	no	NA	No	5.61	794	5.61
707	Crossriver	lga_25	facility_46	Public	Male	50	50 and above	Married/Cohabiting	120	25 months or more	Secondary	Self-employed	No	3 and above	NGN19,000-99,000	0	Joint provider	Yes	Yes	no	No	NA	2500	yes	Yes	yes	5000	Yes	yes	2500	Yes	5.61	795	5.61
708	Crossriver	lga_25	facility_46	Public	Female	27	25-34	Single	24	13 - 24 months	Tertiary	Unemployed	No	None	NGN18,000 and less	0	Dependent	Yes	Yes	no	No	NA	NA	no	No	yes	2000	Yes	no	NA	No	5.61	796	5.61
709	Crossriver	lga_25	facility_46	Public	Female	41	35-49	Married/Cohabiting	60	25 months or more	Secondary	Unemployed	No	3 and above	NGN18,000 and less	0	Dependent	Yes	Yes	no	No	NA	NA	no	No	yes	1000	Yes	no	NA	No	5.61	797	5.61
710	Crossriver	lga_25	facility_46	Public	Male	29	25-34	Single	72	25 months or more	Secondary	Self-employed	No	2023-02-01	NGN18,000 and less	20000	Sole provider	Yes	Yes	no	No	NA	NA	no	No	yes	1000	Yes	no	NA	No	5.61	798	5.61
711	Crossriver	lga_25	facility_47	Public	Female	41	35-49	Married/Cohabiting	48	25 months or more	None	Unemployed	No	3 and above	NGN19,000-99,000	0	Dependent	Yes	Yes	yes	Yes	1000	NA	no	No	yes	500	Yes	no	NA	No	21.21	800	21.21
712	Crossriver	lga_25	facility_47	Public	Female	38	35-49	Married/Cohabiting	96	25 months or more	Primary	Self-employed	No	2023-02-01	NGN18,000 and less	99999	Joint provider	Yes	Yes	yes	Yes	4000	2000	yes	Yes	yes	500	Yes	no	NA	No	21.21	801	21.21
713	Crossriver	lga_25	facility_47	Public	Male	52	50 and above	Married/Cohabiting	36	25 months or more	Tertiary	Employed	Yes	3 and above	NGN19,000-99,000	90000	Sole provider	Yes	Yes	yes	Yes	10000	3000	yes	Yes	yes	4000	Yes	yes	3000	Yes	21.21	802	21.21
714	Crossriver	lga_25	facility_47	Public	Female	26	25-34	Married/Cohabiting	26	13 - 24 months	Secondary	Unemployed	No	3 and above	NGN19,000-99,000	4000	Dependent	Yes	Yes	yes	Yes	1000	999	yes	Yes	yes	500	Yes	yes	1000	Yes	21.21	804	21.21
715	Crossriver	lga_25	facility_47	Public	Female	26	25-34	Married/Cohabiting	12	12 months or less	Secondary	Unemployed	No	3 and above	NGN19,000-99,000	0	Dependent	Yes	Yes	yes	Yes	2000	3000	yes	Yes	yes	5000	Yes	no	NA	No	21.21	805	21.21
716	Crossriver	lga_25	facility_47	Public	Female	31	25-34	Single	28	25 months or more	Tertiary	Unemployed	No	None	NGN19,000-99,000	10000	Dependent	Yes	Yes	no	No	NA	NA	no	No	yes	1000	Yes	no	NA	No	21.21	806	21.21
717	Crossriver	lga_25	facility_47	Public	Female	30	25-34	Married/Cohabiting	36	25 months or more	Secondary	Unemployed	No	None	NGN18,000 and less	0	Dependent	Yes	Yes	no	No	NA	NA	no	No	yes	500	Yes	no	NA	No	21.21	807	21.21
718	Crossriver	lga_25	facility_47	Public	Female	34	25-34	Married/Cohabiting	25	25 months or more	Tertiary	Self-employed	No	2023-02-01	NGN19,000-99,000	20000	Joint provider	Yes	Yes	no	No	NA	2500	yes	Yes	yes	4000	Yes	no	NA	No	21.21	808	21.21
719	Crossriver	lga_25	facility_47	Public	Female	41	35-49	Married/Cohabiting	31	13 - 24 months	Secondary	Unemployed	No	2023-02-01	NGN19,000-99,000	15000	Dependent	Yes	Yes	no	No	NA	2000	yes	Yes	yes	1000	Yes	no	NA	No	21.21	809	21.21
720	Crossriver	lga_25	facility_47	Public	Male	22	18-24	Single	12	12 months or less	Primary	Unemployed	No	None	NGN18,000 and less	0	Sole provider	Yes	Yes	no	No	NA	NA	no	No	no	NA	No	no	NA	No	21.21	811	21.21
721	Crossriver	lga_25	facility_47	Public	Female	32	25-34	Married/Cohabiting	67	25 months or more	Secondary	Unemployed	No	2023-02-01	NGN19,000-99,000	10000	Dependent	Yes	Yes	yes	Yes	1000	2500	yes	Yes	no	NA	No	no	NA	No	21.21	812	21.21
722	Crossriver	lga_25	facility_47	Public	Male	57	50 and above	Widowed/Divorced	180	25 months or more	Secondary	Unemployed	No	3 and above	NGN19,000-99,000	35	Joint provider	Yes	Yes	no	No	NA	NA	no	No	yes	2000	Yes	no	NA	No	21.21	813	21.21
723	Crossriver	lga_25	facility_47	Public	Male	29	25-34	Single	24	13 - 24 months	Tertiary	Unemployed	No	None	NGN18,000 and less	0	Dependent	Yes	Yes	yes	Yes	7000	NA	no	No	yes	2000	Yes	no	NA	No	21.21	814	21.21
724	Crossriver	lga_25	facility_47	Public	Female	39	35-49	Married/Cohabiting	72	25 months or more	Secondary	Self-employed	No	3 and above	NGN19,000-99,000	15000	Joint provider	Yes	Yes	no	No	NA	NA	no	No	yes	4000	Yes	no	NA	No	21.21	815	21.21
725	Crossriver	lga_26	facility_48	Public	Male	35	35-49	Married/Cohabiting	38	25 months or more	Primary	Employed	No	3 and above	NGN18,000 and less	10000	Sole provider	Yes	Yes	no	No	NA	NA	no	No	no	NA	No	no	NA	No	22.94	816	22.94
726	Crossriver	lga_26	facility_48	Public	Male	28	25-34	Single	32	25 months or more	Primary	Self-employed	No	None	NGN19,000-99,000	40000	Sole provider	Yes	Yes	yes	Yes	2000	2000	yes	Yes	yes	2000	Yes	no	NA	No	22.94	817	22.94
727	Crossriver	lga_26	facility_48	Public	Female	36	35-49	Widowed/Divorced	18	13 - 24 months	Primary	Self-employed	No	3 and above	NGN18,000 and less	15000	Sole provider	Yes	Yes	yes	Yes	2000	1000	yes	Yes	yes	1000	Yes	yes	1000	Yes	22.94	818	22.94
728	Crossriver	lga_26	facility_48	Public	Female	45	35-49	Widowed/Divorced	31	25 months or more	Secondary	Self-employed	No	2023-02-01	NGN19,000-99,000	30000	Sole provider	Yes	Yes	no	No	NA	500	yes	Yes	no	NA	No	no	NA	No	22.94	819	22.94
729	Crossriver	lga_26	facility_48	Public	Female	36	35-49	Widowed/Divorced	28	25 months or more	Primary	Self-employed	No	2023-02-01	NGN18,000 and less	10000	Sole provider	Yes	Yes	no	No	NA	500	yes	Yes	yes	1000	Yes	no	NA	No	22.94	820	22.94
730	Crossriver	lga_26	facility_48	Public	Female	50	50 and above	Widowed/Divorced	15	13 - 24 months	None	Unemployed	No	2023-02-01	NGN19,000-99,000	5000	Joint provider	Yes	Yes	yes	Yes	1000	500	yes	Yes	yes	1000	Yes	no	NA	No	22.94	821	22.94
731	Crossriver	lga_26	facility_48	Public	Female	21	18-24	Single	6	12 months or less	Primary	Unemployed	No	None	NGN19,000-99,000	3000	Dependent	Yes	Yes	yes	Yes	1000	NA	no	No	yes	1000	Yes	no	NA	No	22.94	822	22.94
732	Crossriver	lga_26	facility_48	Public	Female	37	35-49	Widowed/Divorced	42	25 months or more	None	Self-employed	No	2023-02-01	NGN18,000 and less	15000	Sole provider	Yes	Yes	yes	No	0	2000	yes	Yes	yes	1000	Yes	no	NA	No	22.94	823	22.94
733	Crossriver	lga_26	facility_48	Public	Female	29	25-34	Single	30	25 months or more	None	Unemployed	No	3 and above	NGN19,000-99,000	0	Dependent	Yes	Yes	no	No	NA	NA	no	No	no	NA	No	no	NA	No	22.94	824	22.94
734	Crossriver	lga_26	facility_48	Public	Male	42	35-49	Married/Cohabiting	32	25 months or more	Primary	Self-employed	No	3 and above	NGN19,000-99,000	25000	Sole provider	Yes	Yes	yes	Yes	2000	500	yes	Yes	yes	1000	Yes	no	NA	No	22.94	825	22.94
735	Crossriver	lga_26	facility_48	Public	Female	24	18-24	Single	27	25 months or more	Primary	Unemployed	No	None	NGN18,000 and less	4000	Joint provider	Yes	Yes	no	No	NA	500	yes	Yes	yes	1000	Yes	no	NA	No	22.94	826	22.94
736	Crossriver	lga_26	facility_48	Public	Female	55	50 and above	Widowed/Divorced	6	12 months or less	None	Self-employed	No	2023-02-01	NGN19,000-99,000	5000	Joint provider	Yes	Yes	yes	Yes	5000	1000	yes	Yes	yes	2000	Yes	no	NA	No	22.94	827	22.94
737	Crossriver	lga_26	facility_48	Public	Female	35	35-49	Widowed/Divorced	58	25 months or more	None	Self-employed	No	2023-02-01	NGN18,000 and less	15000	Sole provider	Yes	Yes	no	No	NA	500	yes	Yes	yes	1500	Yes	no	NA	No	22.94	828	22.94
738	Crossriver	lga_26	facility_48	Public	Female	36	35-49	Single	96	12 months or less	Primary	Unemployed	No	2023-02-01	NGN19,000-99,000	25	Sole provider	Yes	Yes	yes	Yes	5000	2000	yes	Yes	yes	1000	Yes	yes	2000	Yes	22.94	829	22.94
739	Crossriver	lga_26	facility_48	Public	Male	41	35-49	Married/Cohabiting	36	25 months or more	Primary	Self-employed	No	3 and above	NGN19,000-99,000	20000	Sole provider	Yes	Yes	yes	Yes	2000	500	yes	Yes	yes	1000	Yes	no	NA	No	22.94	830	22.94
740	Crossriver	lga_26	facility_48	Public	Female	45	35-49	Widowed/Divorced	42	25 months or more	None	Self-employed	No	3 and above	NGN19,000-99,000	16000	Sole provider	Yes	Yes	yes	Yes	1500	500	yes	Yes	yes	1500	Yes	no	NA	No	22.94	831	22.94
741	Crossriver	lga_27	facility_49	Public	Female	56	50 and above	Widowed/Divorced	67	25 months or more	Primary	Self-employed	No	2023-02-01	NGN19,000-99,000	99999	Joint provider	Yes	Yes	no	No	NA	NA	no	No	no	NA	No	no	NA	No	61.29	832	61.29
742	Crossriver	lga_27	facility_49	Public	Female	40	35-49	Widowed/Divorced	73	25 months or more	Secondary	Self-employed	No	3 and above	NGN18,000 and less	99999	Sole provider	Yes	Yes	no	No	NA	NA	no	No	no	NA	No	no	NA	No	61.29	833	61.29
743	Crossriver	lga_27	facility_49	Public	Female	23	18-24	Single	23	13 - 24 months	Secondary	Self-employed	No	None	NGN19,000-99,000	99999	Dependent	Yes	Yes	yes	Yes	3500	NA	no	No	no	NA	No	no	NA	No	61.29	834	61.29
744	Crossriver	lga_27	facility_49	Public	Female	23	18-24	Single	36	13 - 24 months	Secondary	Unemployed	No	None	NGN19,000-99,000	99999	Dependent	Yes	Yes	no	No	NA	NA	no	No	no	NA	No	no	NA	No	61.29	835	61.29
745	Crossriver	lga_27	facility_49	Public	Female	29	25-34	Married/Cohabiting	30	25 months or more	Secondary	Employed	No	2023-02-01	NGN100,000 and above	70000	Joint provider	Yes	Yes	yes	Yes	7500	2000	yes	Yes	yes	3000	Yes	no	NA	No	61.29	836	61.29
746	Crossriver	lga_27	facility_49	Public	Female	41	35-49	Widowed/Divorced	48	25 months or more	Primary	Self-employed	No	2023-02-01	NGN18,000 and less	99999	Sole provider	Yes	Yes	no	No	NA	NA	no	No	no	NA	No	no	NA	No	61.29	837	61.29
747	Crossriver	lga_27	facility_49	Public	Female	37	35-49	Single	27	25 months or more	Secondary	Unemployed	No	None	NGN18,000 and less	99999	Dependent	Yes	Yes	no	No	NA	NA	no	No	no	NA	No	no	NA	No	61.29	838	61.29
748	Crossriver	lga_27	facility_49	Public	Female	42	35-49	Married/Cohabiting	20	13 - 24 months	Primary	Self-employed	No	3 and above	NGN19,000-99,000	99999	Joint provider	Yes	Yes	no	No	NA	NA	no	No	no	0	No	no	NA	No	61.29	839	61.29
749	Crossriver	lga_27	facility_49	Public	Female	33	25-34	Single	36	25 months or more	Secondary	Self-employed	No	None	NGN18,000 and less	99999	Sole provider	Yes	Yes	yes	Yes	2500	NA	no	No	yes	3000	Yes	no	NA	No	61.29	840	61.29
750	Crossriver	lga_27	facility_49	Public	Male	62	50 and above	Married/Cohabiting	82	25 months or more	Tertiary	Employed	No	3 and above	NGN19,000-99,000	85000	Joint provider	Yes	Yes	yes	Yes	5000	NA	no	No	yes	3500	Yes	no	NA	No	61.29	841	61.29
751	Crossriver	lga_27	facility_49	Public	Male	68	50 and above	Married/Cohabiting	109	25 months or more	Tertiary	Unemployed	No	3 and above	NGN100,000 and above	9999	Joint provider	Yes	Yes	yes	Yes	5000	NA	no	No	yes	4000	Yes	yes	1500	Yes	61.29	842	61.29
752	Crossriver	lga_27	facility_49	Public	Male	62	50 and above	Married/Cohabiting	106	25 months or more	Tertiary	Employed	No	3 and above	NGN100,000 and above	99999	Sole provider	Yes	Yes	yes	Yes	3000	1500	yes	Yes	yes	2500	Yes	no	NA	No	61.29	843	61.29
753	Crossriver	lga_27	facility_49	Public	Female	21	18-24	Single	30	13 - 24 months	Secondary	Unemployed	No	None	NGN19,000-99,000	99999	Dependent	Yes	Yes	no	No	NA	NA	no	No	no	NA	No	no	NA	No	61.29	844	61.29
754	Crossriver	lga_27	facility_49	Public	Male	51	50 and above	Married/Cohabiting	48	25 months or more	Tertiary	Self-employed	No	2023-02-01	NGN19,000-99,000	99999	Joint provider	Yes	Yes	yes	Yes	1500	1000	yes	Yes	yes	2000	Yes	no	NA	No	61.29	845	61.29
755	Akwaibom	lga_3	facility_5	Private	Female	60	50 and above	Married/Cohabiting	120	25 months or more	None	Self-employed	No	2023-02-01	NGN19,000-99,000	99999	Joint provider	Yes	Yes	yes	Yes	10000	1000	yes	Yes	yes	2000	Yes	yes	2000	Yes	298.76	848	298.76
756	Akwaibom	lga_3	facility_5	Private	Female	53	50 and above	Widowed/Divorced	48	25 months or more	Tertiary	Employed	No	3 and above	NGN19,000-99,000	50000	Sole provider	Yes	Yes	yes	Yes	5000	1000	yes	Yes	yes	1000	Yes	yes	3500	Yes	298.76	849	298.76
757	Akwaibom	lga_3	facility_5	Private	Female	38	35-49	Married/Cohabiting	18	13 - 24 months	Primary	Self-employed	No	2023-02-01	NGN19,000-99,000	99999	Joint provider	Yes	Yes	yes	Yes	10000	1200	yes	Yes	yes	2000	Yes	yes	5000	Yes	298.76	850	298.76
758	Akwaibom	lga_3	facility_5	Private	Female	30	25-34	Single	60	25 months or more	Tertiary	Unemployed	No	None	NGN18,000 and less	99999	Joint provider	Yes	Yes	no	No	NA	NA	no	No	no	NA	No	no	NA	No	298.76	851	298.76
759	Akwaibom	lga_3	facility_5	Private	Male	41	35-49	Single	48	25 months or more	Secondary	Self-employed	No	2023-02-01	NGN18,000 and less	9999	Sole provider	Yes	Yes	yes	Yes	1000	NA	no	No	yes	500	Yes	yes	500	Yes	298.76	852	298.76
760	Akwaibom	lga_3	facility_5	Private	Female	40	35-49	Married/Cohabiting	30	25 months or more	None	Self-employed	No	2023-02-01	NGN18,000 and less	20000	Joint provider	Yes	Yes	yes	No	0	500	yes	Yes	yes	1000	Yes	yes	5000	Yes	298.76	853	298.76
761	Akwaibom	lga_3	facility_5	Private	Female	45	35-49	Married/Cohabiting	29	25 months or more	Secondary	Unemployed	No	None	NGN19,000-99,000	20000	Joint provider	Yes	Yes	no	No	NA	NA	no	No	no	NA	No	no	NA	No	298.76	854	298.76
762	Akwaibom	lga_3	facility_5	Private	Male	37	35-49	Single	25	25 months or more	Secondary	Self-employed	No	None	NGN18,000 and less	99999	Sole provider	Yes	Yes	no	No	NA	NA	no	No	yes	500	Yes	no	NA	No	298.76	855	298.76
763	Akwaibom	lga_3	facility_5	Private	Female	40	35-49	Married/Cohabiting	93	25 months or more	Tertiary	Employed	No	3 and above	NGN18,000 and less	18500	Joint provider	Yes	Yes	yes	Yes	500	500	yes	Yes	yes	1000	Yes	no	NA	No	298.76	856	298.76
764	Akwaibom	lga_3	facility_5	Private	Female	38	35-49	Single	84	25 months or more	Secondary	Self-employed	No	2023-02-01	NGN18,000 and less	99999	Sole provider	Yes	Yes	yes	Yes	2500	NA	no	No	yes	500	Yes	yes	500	Yes	298.76	858	298.76
765	Akwaibom	lga_3	facility_5	Private	Female	39	35-49	Single	43	25 months or more	Secondary	Self-employed	No	None	NGN18,000 and less	99999	Sole provider	Yes	Yes	no	No	NA	500	yes	Yes	yes	500	Yes	no	NA	No	298.76	859	298.76
766	Akwaibom	lga_3	facility_5	Private	Female	19	18-24	Single	10	12 months or less	Secondary	Unemployed	No	None	NGN18,000 and less	0	Dependent	Yes	Yes	no	No	NA	NA	no	No	no	NA	No	no	NA	No	298.76	860	298.76
767	Akwaibom	lga_3	facility_5	Private	Female	45	35-49	Married/Cohabiting	12	12 months or less	Primary	Self-employed	No	2023-02-01	NGN19,000-99,000	99999	Joint provider	Yes	Yes	yes	Yes	10000	1000	yes	Yes	yes	2000	Yes	yes	3000	Yes	298.76	861	298.76
768	Akwaibom	lga_3	facility_5	Private	Female	25	25-34	Married/Cohabiting	96	25 months or more	Secondary	Unemployed	No	3 and above	NGN18,000 and less	0	Dependent	Yes	Yes	yes	Yes	200	200	yes	Yes	yes	200	Yes	no	NA	No	298.76	862	298.76
769	Akwaibom	lga_3	facility_5	Private	Male	50	50 and above	Widowed/Divorced	72	25 months or more	Secondary	Self-employed	No	3 and above	NGN19,000-99,000	99999	Sole provider	Yes	Yes	yes	Yes	4000	200	yes	Yes	yes	5000	Yes	yes	1000	Yes	298.76	863	298.76
770	Akwaibom	lga_3	facility_5	Private	Male	52	50 and above	Married/Cohabiting	72	25 months or more	Primary	Self-employed	No	3 and above	NGN19,000-99,000	30000	Joint provider	Yes	Yes	yes	Yes	1000	NA	no	No	yes	1000	Yes	no	NA	No	298.76	864	298.76
771	Akwaibom	lga_3	facility_5	Private	Male	45	35-49	Married/Cohabiting	55	25 months or more	Tertiary	Self-employed	No	3 and above	NGN19,000-99,000	20000	Joint provider	Yes	Yes	no	No	NA	NA	no	No	no	NA	No	no	NA	No	298.76	865	298.76
772	Akwaibom	lga_3	facility_5	Private	Female	25	25-34	Single	48	25 months or more	Secondary	Unemployed	No	None	NGN18,000 and less	0	Dependent	Yes	Yes	yes	Yes	2500	2000	yes	Yes	yes	200	Yes	no	NA	No	298.76	866	298.76
773	Akwaibom	lga_3	facility_5	Private	Female	58	50 and above	Married/Cohabiting	18	13 - 24 months	Primary	Unemployed	No	3 and above	NGN18,000 and less	0	Dependent	Yes	Yes	yes	Yes	500	500	yes	Yes	yes	500	Yes	no	NA	No	298.76	867	298.76
774	Akwaibom	lga_3	facility_5	Private	Female	33	25-34	Single	108	25 months or more	Tertiary	Unemployed	No	2023-02-01	NGN18,000 and less	99999	Sole provider	Yes	Yes	no	No	NA	NA	no	No	no	NA	No	no	NA	No	298.76	868	298.76
775	Akwaibom	lga_3	facility_5	Private	Female	47	35-49	Married/Cohabiting	60	25 months or more	Secondary	Self-employed	No	3 and above	NGN18,000 and less	99999	Joint provider	Yes	Yes	yes	Yes	1000	NA	no	No	no	NA	No	no	NA	No	298.76	869	298.76
776	Akwaibom	lga_3	facility_5	Private	Male	35	35-49	Single	24	13 - 24 months	Secondary	Self-employed	No	None	NGN18,000 and less	99999	Sole provider	Yes	Yes	yes	Yes	2000	2500	yes	Yes	yes	2000	Yes	yes	200	Yes	298.76	870	298.76
777	Akwaibom	lga_3	facility_5	Private	Male	52	50 and above	Married/Cohabiting	72	25 months or more	Secondary	Employed	No	2023-02-01	NGN19,000-99,000	99999	Joint provider	Yes	Yes	yes	Yes	10000	1000	yes	Yes	yes	2000	Yes	yes	5000	Yes	298.76	872	298.76
778	Crossriver	lga_28	facility_50	Public	Male	55	50 and above	Widowed/Divorced	20	13 - 24 months	Secondary	Self-employed	No	3 and above	NGN19,000-99,000	80000	Dependent	Yes	Yes	yes	Yes	5000	3000	yes	Yes	yes	5000	Yes	yes	4000	Yes	28.89	873	28.89
779	Crossriver	lga_28	facility_50	Public	Female	39	35-49	Married/Cohabiting	12	12 months or less	Secondary	Self-employed	No	3 and above	NGN19,000-99,000	40000	Joint provider	Yes	Yes	yes	Yes	1000	300	yes	Yes	yes	500	Yes	no	NA	No	28.89	874	28.89
780	Crossriver	lga_28	facility_50	Public	Male	29	25-34	Single	11	12 months or less	Secondary	Self-employed	No	2023-02-01	NGN19,000-99,000	30000	Sole provider	Yes	Yes	no	No	NA	NA	no	No	no	NA	No	yes	1000	Yes	28.89	875	28.89
781	Crossriver	lga_28	facility_50	Public	Female	48	35-49	Widowed/Divorced	28	25 months or more	Primary	Self-employed	No	3 and above	NGN19,000-99,000	8000	Joint provider	Yes	Yes	yes	Yes	1500	500	yes	Yes	yes	1000	Yes	no	NA	No	28.89	877	28.89
782	Crossriver	lga_28	facility_50	Public	Female	50	50 and above	Widowed/Divorced	15	13 - 24 months	Primary	Unemployed	No	3 and above	NGN18,000 and less	15000	Sole provider	Yes	Yes	no	No	NA	300	yes	Yes	no	NA	No	yes	500	Yes	28.89	878	28.89
783	Crossriver	lga_28	facility_50	Public	Female	25	25-34	Married/Cohabiting	20	13 - 24 months	Secondary	Employed	Yes	2023-02-01	NGN19,000-99,000	50000	Joint provider	Yes	Yes	no	No	NA	NA	no	No	no	NA	No	no	NA	No	28.89	879	28.89
784	Crossriver	lga_28	facility_50	Public	Female	49	35-49	Widowed/Divorced	38	25 months or more	Secondary	Unemployed	No	3 and above	NGN19,000-99,000	35000	Joint provider	Yes	Yes	yes	Yes	1000	2000	yes	Yes	yes	2000	Yes	yes	1000	Yes	28.89	880	28.89
785	Crossriver	lga_28	facility_50	Public	Female	23	18-24	Single	10	12 months or less	Secondary	Unemployed	No	None	NGN19,000-99,000	55000	Dependent	Yes	Yes	yes	Yes	2000	500	yes	Yes	yes	500	Yes	yes	500	Yes	28.89	881	28.89
786	Crossriver	lga_28	facility_50	Public	Female	35	35-49	Widowed/Divorced	41	25 months or more	Primary	Self-employed	No	2023-02-01	NGN18,000 and less	13000	Sole provider	Yes	Yes	no	No	NA	500	yes	Yes	yes	1500	Yes	yes	500	Yes	28.89	882	28.89
787	Crossriver	lga_28	facility_50	Public	Female	19	18-24	Single	8	12 months or less	Secondary	Unemployed	No	None	NGN18,000 and less	5000	Dependent	Yes	Yes	no	No	NA	NA	no	No	no	NA	No	yes	2000	Yes	28.89	883	28.89
788	Crossriver	lga_28	facility_50	Public	Female	30	25-34	Married/Cohabiting	25	25 months or more	Secondary	Self-employed	No	3 and above	NGN19,000-99,000	50000	Sole provider	Yes	Yes	yes	Yes	2000	NA	no	No	yes	4000	Yes	no	NA	No	28.89	884	28.89
789	Crossriver	lga_28	facility_50	Public	Female	42	35-49	Widowed/Divorced	18	12 months or less	Secondary	Self-employed	No	2023-02-01	NGN19,000-99,000	25000	Sole provider	Yes	Yes	yes	Yes	3000	500	yes	Yes	yes	1000	Yes	yes	2200	Yes	28.89	885	28.89
790	Crossriver	lga_28	facility_50	Public	Female	33	25-34	Married/Cohabiting	12	12 months or less	Primary	Unemployed	No	3 and above	NGN19,000-99,000	25000	Joint provider	Yes	Yes	no	No	NA	NA	no	No	no	NA	No	no	NA	No	28.89	886	28.89
791	Crossriver	lga_28	facility_50	Public	Female	46	35-49	Widowed/Divorced	23	13 - 24 months	Tertiary	Employed	No	3 and above	NGN19,000-99,000	70000	Sole provider	Yes	Yes	yes	Yes	5000	3000	yes	Yes	yes	5000	Yes	yes	2000	Yes	28.89	887	28.89
792	Crossriver	lga_28	facility_50	Public	Female	22	18-24	Single	8	12 months or less	Secondary	Unemployed	No	None	NGN19,000-99,000	5000	Joint provider	Yes	Yes	yes	Yes	500	500	yes	Yes	yes	1000	Yes	no	NA	No	28.89	888	28.89
793	Crossriver	lga_28	facility_50	Public	Male	40	35-49	Married/Cohabiting	34	25 months or more	Primary	Self-employed	No	3 and above	NGN19,000-99,000	25000	Sole provider	Yes	Yes	yes	Yes	1000	500	yes	Yes	yes	1500	Yes	no	NA	No	28.89	889	28.89
794	Crossriver	lga_29	facility_51	Public	Female	28	25-34	Single	36	13 - 24 months	Secondary	Unemployed	No	None	NGN19,000-99,000	0	Dependent	Yes	Yes	no	No	NA	NA	no	No	no	NA	No	no	NA	No	7.14	891	7.14
795	Crossriver	lga_29	facility_51	Public	Female	63	50 and above	Widowed/Divorced	48	13 - 24 months	Secondary	Unemployed	No	2023-02-01	NGN19,000-99,000	40000	Joint provider	Yes	Yes	yes	Yes	1500	NA	no	No	yes	2500	Yes	no	NA	No	7.14	893	7.14
796	Crossriver	lga_29	facility_51	Public	Female	49	35-49	Widowed/Divorced	97	25 months or more	Secondary	Self-employed	No	2023-02-01	NGN19,000-99,000	99999	Sole provider	Yes	Yes	no	No	NA	NA	no	No	no	NA	No	no	NA	No	7.14	894	7.14
797	Crossriver	lga_29	facility_51	Public	Male	32	25-34	Single	18	13 - 24 months	Secondary	Unemployed	No	None	NGN19,000-99,000	0	Dependent	Yes	Yes	no	No	NA	NA	no	No	no	NA	No	no	NA	No	7.14	895	7.14
798	Crossriver	lga_29	facility_51	Public	Male	50	50 and above	Married/Cohabiting	60	25 months or more	Secondary	Self-employed	No	3 and above	NGN19,000-99,000	99999	Joint provider	Yes	Yes	yes	Yes	2500	NA	no	No	yes	2000	Yes	yes	1500	Yes	7.14	896	7.14
799	Crossriver	lga_29	facility_51	Public	Female	56	50 and above	Widowed/Divorced	72	25 months or more	Primary	Self-employed	No	2023-02-01	NGN18,000 and less	99999	Dependent	Yes	Yes	no	No	NA	NA	no	No	no	NA	No	no	NA	No	7.14	897	7.14
800	Crossriver	lga_29	facility_52	Public	Female	32	25-34	Married/Cohabiting	44	13 - 24 months	Primary	Unemployed	No	3 and above	NGN19,000-99,000	99999	Dependent	Yes	Yes	no	No	NA	NA	no	No	no	NA	No	no	NA	No	9.38	898	9.38
801	Crossriver	lga_29	facility_52	Public	Female	50	50 and above	Married/Cohabiting	45	25 months or more	Primary	Self-employed	No	3 and above	NGN19,000-99,000	80000	Sole provider	Yes	Yes	yes	Yes	5000	2500	yes	Yes	yes	2000	Yes	yes	2000	Yes	9.38	899	9.38
802	Crossriver	lga_29	facility_52	Public	Male	29	25-34	Single	7	12 months or less	Secondary	Employed	No	None	NGN19,000-99,000	80000	Sole provider	Yes	Yes	yes	Yes	1000	2500	yes	Yes	yes	6500	Yes	no	NA	No	9.38	900	9.38
803	Crossriver	lga_29	facility_52	Public	Male	40	35-49	Single	9	12 months or less	Primary	Self-employed	No	2023-02-01	NGN18,000 and less	19000	Sole provider	Yes	Yes	yes	Yes	3000	NA	no	No	no	NA	No	no	NA	No	9.38	901	9.38
804	Crossriver	lga_29	facility_52	Public	Male	42	35-49	Single	69	25 months or more	Secondary	Employed	No	2023-02-01	NGN19,000-99,000	40000	Sole provider	Yes	Yes	yes	Yes	25000	2000	yes	Yes	yes	3000	Yes	yes	4000	Yes	9.38	902	9.38
805	Crossriver	lga_29	facility_52	Public	Female	47	35-49	Single	50	25 months or more	Primary	Unemployed	No	2023-02-01	NGN18,000 and less	20000	Joint provider	Yes	Yes	yes	Yes	3000	2000	yes	Yes	yes	3000	Yes	no	NA	No	9.38	903	9.38
806	Crossriver	lga_29	facility_52	Public	Female	32	25-34	Single	28	25 months or more	Secondary	Self-employed	No	None	NGN19,000-99,000	30000	Joint provider	Yes	Yes	yes	Yes	3000	2000	yes	Yes	yes	3000	Yes	yes	2000	Yes	9.38	904	9.38
807	Crossriver	lga_29	facility_52	Public	Female	32	25-34	Single	111	25 months or more	Tertiary	Self-employed	No	3 and above	NGN19,000-99,000	45000	Sole provider	Yes	Yes	yes	Yes	3000	2000	yes	Yes	yes	2000	Yes	no	NA	No	9.38	905	9.38
808	Crossriver	lga_29	facility_53	Public	Male	24	18-24	Single	8	12 months or less	Secondary	Unemployed	No	None	NGN18,000 and less	99999	Sole provider	Yes	Yes	yes	Yes	1500	NA	no	No	yes	200	Yes	yes	500	Yes	7.14	906	7.14
809	Crossriver	lga_29	facility_53	Public	Female	25	25-34	Single	8	12 months or less	Secondary	Self-employed	No	3 and above	NGN19,000-99,000	15000	Joint provider	Yes	Yes	yes	Yes	300	200	yes	Yes	yes	200	Yes	no	NA	No	7.14	908	7.14
810	Crossriver	lga_29	facility_53	Public	Female	24	18-24	Single	31	25 months or more	Secondary	Unemployed	No	None	NGN19,000-99,000	0	Dependent	Yes	Yes	yes	Yes	1000	500	yes	Yes	yes	500	Yes	no	NA	No	7.14	909	7.14
811	Crossriver	lga_29	facility_53	Public	Male	32	25-34	Single	36	25 months or more	Secondary	Employed	No	None	NGN18,000 and less	20000	Sole provider	Yes	Yes	no	No	NA	NA	no	No	no	NA	No	no	NA	No	7.14	910	7.14
812	Crossriver	lga_29	facility_53	Public	Female	27	25-34	Single	6	12 months or less	Tertiary	Unemployed	No	None	NGN19,000-99,000	0	Dependent	Yes	Yes	yes	Yes	1000	200	yes	Yes	yes	300	Yes	no	NA	No	7.14	911	7.14
813	Crossriver	lga_29	facility_53	Public	Male	42	35-49	Married/Cohabiting	36	25 months or more	Primary	Self-employed	No	2023-02-01	NGN19,000-99,000	99999	Joint provider	Yes	Yes	yes	Yes	500	200	yes	Yes	yes	200	Yes	no	NA	No	7.14	912	7.14
814	Crossriver	lga_29	facility_53	Public	Female	20	18-24	Single	6	12 months or less	Secondary	Unemployed	No	None	NGN19,000-99,000	15000	Joint provider	Yes	Yes	yes	Yes	500	100	yes	Yes	yes	300	Yes	no	NA	No	7.14	913	7.14
815	Crossriver	lga_29	facility_53	Public	Female	39	35-49	Married/Cohabiting	26	13 - 24 months	Secondary	Self-employed	No	2023-02-01	NGN19,000-99,000	99999	Joint provider	Yes	Yes	yes	Yes	2500	2000	yes	Yes	yes	2000	Yes	no	NA	No	7.14	914	7.14
816	Crossriver	lga_29	facility_53	Public	Female	52	50 and above	Widowed/Divorced	56	25 months or more	Primary	Unemployed	No	3 and above	NGN19,000-99,000	99999	Joint provider	Yes	Yes	yes	Yes	1000	500	yes	Yes	yes	500	Yes	yes	1000	Yes	7.14	915	7.14
817	Crossriver	lga_29	facility_53	Public	Female	41	35-49	Married/Cohabiting	26	25 months or more	Secondary	Employed	Yes	3 and above	NGN100,000 and above	75000	Joint provider	Yes	Yes	yes	Yes	3000	2500	yes	Yes	yes	2000	Yes	no	NA	No	7.14	916	7.14
818	Crossriver	lga_29	facility_53	Public	Female	35	35-49	Married/Cohabiting	15	13 - 24 months	Secondary	Unemployed	No	2023-02-01	NGN19,000-99,000	0	Dependent	Yes	Yes	yes	Yes	200	100	yes	Yes	yes	200	Yes	no	NA	No	7.14	917	7.14
819	Crossriver	lga_29	facility_53	Public	Male	59	50 and above	Married/Cohabiting	52	13 - 24 months	Primary	Self-employed	No	3 and above	NGN19,000-99,000	90000	Sole provider	Yes	Yes	yes	Yes	5000	2500	yes	Yes	yes	2000	Yes	yes	1500	Yes	7.14	918	7.14
820	Crossriver	lga_29	facility_53	Public	Male	28	25-34	Single	10	12 months or less	Secondary	Self-employed	No	None	NGN100,000 and above	5000	Joint provider	Yes	Yes	yes	Yes	1500	1500	yes	Yes	yes	1500	Yes	yes	2000	Yes	7.14	919	7.14
821	Crossriver	lga_29	facility_53	Public	Female	36	35-49	Widowed/Divorced	18	13 - 24 months	Secondary	Self-employed	No	2023-02-01	NGN19,000-99,000	40000	Sole provider	Yes	Yes	no	No	NA	1000	yes	Yes	no	NA	No	no	NA	No	7.14	920	7.14
822	Crossriver	lga_29	facility_53	Public	Female	47	35-49	Married/Cohabiting	60	13 - 24 months	Primary	Self-employed	No	2023-02-01	NGN19,000-99,000	45000	Sole provider	Yes	Yes	yes	Yes	500	500	yes	Yes	yes	300	Yes	yes	300	Yes	7.14	921	7.14
823	Crossriver	lga_29	facility_54	Public	Male	50	50 and above	Widowed/Divorced	36	25 months or more	Tertiary	Unemployed	Yes	2023-02-01	NGN18,000 and less	30000	Joint provider	Yes	Yes	no	No	NA	NA	no	No	no	NA	No	no	NA	No	8.36	922	8.36
824	Crossriver	lga_29	facility_54	Public	Female	28	25-34	Single	72	25 months or more	Tertiary	Self-employed	No	2023-02-01	NGN18,000 and less	9999	Sole provider	Yes	Yes	no	No	NA	NA	no	No	no	NA	No	no	NA	No	8.36	923	8.36
825	Crossriver	lga_29	facility_54	Public	Female	42	35-49	Married/Cohabiting	7	12 months or less	Tertiary	Employed	No	3 and above	NGN100,000 and above	55000	Joint provider	Yes	Yes	yes	Yes	5000	1000	yes	Yes	yes	1000	Yes	yes	5000	Yes	8.36	924	8.36
826	Crossriver	lga_29	facility_54	Public	Male	39	35-49	Single	38	13 - 24 months	Tertiary	Self-employed	Yes	2023-02-01	NGN18,000 and less	999	Joint provider	Yes	Yes	no	No	NA	NA	no	No	no	NA	No	no	NA	No	8.36	925	8.36
827	Crossriver	lga_29	facility_54	Public	Female	25	25-34	Single	72	25 months or more	Tertiary	Unemployed	No	None	NGN18,000 and less	0	Sole provider	Yes	Yes	no	No	NA	2000	yes	Yes	no	NA	No	no	NA	No	8.36	926	8.36
828	Crossriver	lga_29	facility_54	Public	Female	28	25-34	Single	28	13 - 24 months	Tertiary	Self-employed	No	2023-02-01	NGN18,000 and less	0	Sole provider	Yes	Yes	no	No	NA	NA	no	No	no	NA	No	no	NA	No	8.36	927	8.36
829	Crossriver	lga_29	facility_54	Public	Female	30	25-34	Single	38	25 months or more	Tertiary	Self-employed	No	2023-02-01	NGN18,000 and less	9999	Sole provider	Yes	Yes	no	No	NA	NA	no	No	no	NA	No	no	NA	No	8.36	928	8.36
830	Crossriver	lga_29	facility_54	Public	Female	37	35-49	Married/Cohabiting	132	13 - 24 months	Secondary	Self-employed	No	3 and above	NGN19,000-99,000	0	Dependent	Yes	Yes	yes	Yes	200	500	yes	Yes	yes	100	Yes	yes	0	No	8.36	929	8.36
831	Crossriver	lga_29	facility_54	Public	Male	32	25-34	Single	12	12 months or less	Secondary	Employed	No	None	NGN19,000-99,000	45000	Sole provider	Yes	Yes	yes	Yes	1000	500	yes	Yes	yes	500	Yes	yes	3000	Yes	8.36	930	8.36
832	Crossriver	lga_29	facility_54	Public	Female	30	25-34	Single	14	13 - 24 months	Secondary	Employed	No	None	NGN19,000-99,000	46000	Sole provider	Yes	Yes	yes	Yes	1500	200	yes	Yes	yes	300	Yes	yes	500	Yes	8.36	931	8.36
833	Crossriver	lga_29	facility_54	Public	Female	35	35-49	Married/Cohabiting	35	13 - 24 months	Secondary	Self-employed	Yes	2023-02-01	NGN18,000 and less	9999	Joint provider	Yes	Yes	no	No	NA	NA	no	No	no	NA	No	no	NA	No	8.36	933	8.36
834	Crossriver	lga_29	facility_54	Public	Female	42	35-49	Widowed/Divorced	20	13 - 24 months	Secondary	Employed	No	2023-02-01	NGN19,000-99,000	60000	Sole provider	Yes	Yes	yes	Yes	3000	500	yes	Yes	yes	1000	Yes	yes	3000	Yes	8.36	934	8.36
835	Crossriver	lga_29	facility_54	Public	Female	35	35-49	Married/Cohabiting	13	13 - 24 months	Secondary	Self-employed	No	2023-02-01	NGN19,000-99,000	20000	Joint provider	Yes	Yes	yes	Yes	2000	500	yes	Yes	yes	700	Yes	yes	2000	Yes	8.36	935	8.36
836	Crossriver	lga_29	facility_54	Public	Female	53	50 and above	Married/Cohabiting	35	25 months or more	Secondary	Self-employed	No	2023-02-01	NGN18,000 and less	30000	Joint provider	Yes	Yes	no	No	NA	NA	no	No	yes	3000	Yes	no	NA	No	8.36	936	8.36
837	Crossriver	lga_29	facility_54	Public	Female	34	25-34	Married/Cohabiting	36	25 months or more	Secondary	Unemployed	No	None	NGN18,000 and less	9999	Dependent	Yes	Yes	no	No	NA	NA	no	No	no	NA	No	no	NA	No	8.36	937	8.36
838	Crossriver	lga_29	facility_55	Public	Female	28	25-34	Single	32	25 months or more	Secondary	Unemployed	No	None	NGN19,000-99,000	20000	Sole provider	Yes	Yes	yes	Yes	5000	2000	yes	Yes	yes	4000	Yes	yes	3500	Yes	10.5	938	10.5
839	Crossriver	lga_29	facility_55	Public	Female	47	35-49	Widowed/Divorced	36	25 months or more	Primary	Unemployed	No	None	NGN18,000 and less	10000	Joint provider	Yes	Yes	yes	Yes	2000	1000	yes	Yes	yes	4000	Yes	no	NA	No	10.5	939	10.5
840	Crossriver	lga_29	facility_55	Public	Male	19	18-24	Single	10	12 months or less	Secondary	Unemployed	No	None	NGN19,000-99,000	9999	Dependent	Yes	Yes	yes	Yes	5000	2500	yes	Yes	yes	5000	Yes	no	NA	No	10.5	940	10.5
841	Crossriver	lga_29	facility_55	Public	Female	40	35-49	Married/Cohabiting	16	13 - 24 months	Primary	Self-employed	No	2023-02-01	NGN18,000 and less	15000	Joint provider	Yes	Yes	yes	Yes	10000	4000	yes	Yes	yes	5000	Yes	yes	8000	Yes	10.5	941	10.5
842	Crossriver	lga_29	facility_55	Public	Female	45	35-49	Widowed/Divorced	90	25 months or more	Tertiary	Employed	Yes	3 and above	NGN19,000-99,000	100000	Sole provider	Yes	Yes	yes	Yes	15000	2000	yes	Yes	yes	6000	Yes	no	NA	No	10.5	942	10.5
843	Crossriver	lga_29	facility_55	Public	Female	52	50 and above	Widowed/Divorced	49	25 months or more	Primary	Unemployed	No	None	NGN19,000-99,000	0	Dependent	Yes	Yes	yes	Yes	5000	2000	yes	Yes	yes	4000	Yes	yes	3500	Yes	10.5	943	10.5
844	Crossriver	lga_29	facility_55	Public	Male	35	35-49	Single	22	13 - 24 months	Secondary	Unemployed	No	None	NGN19,000-99,000	30000	Sole provider	Yes	Yes	yes	Yes	10000	2000	yes	Yes	yes	4000	Yes	yes	4000	Yes	10.5	944	10.5
845	Crossriver	lga_29	facility_55	Public	Female	33	25-34	Married/Cohabiting	15	12 months or less	Tertiary	Unemployed	No	None	NGN19,000-99,000	9999	Dependent	Yes	Yes	yes	Yes	1000	NA	no	No	yes	3000	Yes	no	NA	No	10.5	945	10.5
846	Crossriver	lga_29	facility_55	Public	Male	40	35-49	Married/Cohabiting	25	13 - 24 months	Tertiary	Self-employed	No	2023-02-01	NGN19,000-99,000	70000	Joint provider	Yes	Yes	yes	Yes	2000	1500	yes	Yes	yes	2000	Yes	no	NA	No	10.5	946	10.5
847	Crossriver	lga_29	facility_55	Public	Male	49	35-49	Married/Cohabiting	78	25 months or more	Secondary	Self-employed	No	2023-02-01	NGN19,000-99,000	30000	Joint provider	Yes	Yes	yes	Yes	10000	2500	yes	Yes	yes	4000	Yes	yes	5000	Yes	10.5	947	10.5
848	Crossriver	lga_29	facility_55	Public	Female	30	25-34	Single	55	25 months or more	Secondary	Self-employed	No	2023-02-01	NGN18,000 and less	2000	Sole provider	Yes	Yes	yes	Yes	2000	1000	yes	Yes	yes	3000	Yes	no	NA	No	10.5	948	10.5
849	Crossriver	lga_29	facility_55	Public	Female	25	25-34	Single	15	13 - 24 months	Secondary	Unemployed	No	None	NGN19,000-99,000	10000	Dependent	Yes	Yes	yes	Yes	2000	2000	yes	Yes	yes	2000	Yes	no	NA	No	10.5	949	10.5
850	Crossriver	lga_29	facility_55	Public	Male	50	50 and above	Married/Cohabiting	119	25 months or more	Tertiary	Employed	No	3 and above	NGN19,000-99,000	90000	Joint provider	Yes	Yes	yes	Yes	30000	2500	yes	Yes	yes	10000	Yes	no	NA	No	10.5	950	10.5
851	Crossriver	lga_29	facility_55	Public	Male	26	25-34	Single	17	13 - 24 months	Secondary	Unemployed	No	None	NGN18,000 and less	0	Sole provider	Yes	Yes	yes	Yes	2000	2000	yes	Yes	yes	2000	Yes	no	NA	No	10.5	951	10.5
852	Crossriver	lga_29	facility_55	Public	Female	39	35-49	Married/Cohabiting	20	12 months or less	Tertiary	Self-employed	No	2023-02-01	NGN19,000-99,000	50000	Sole provider	Yes	Yes	yes	Yes	2000	1000	yes	Yes	yes	4000	Yes	no	NA	No	10.5	952	10.5
853	Crossriver	lga_29	facility_55	Public	Female	39	35-49	Married/Cohabiting	32	25 months or more	Secondary	Self-employed	No	2023-02-01	NGN19,000-99,000	25000	Joint provider	Yes	Yes	yes	Yes	10000	2500	yes	Yes	yes	4000	Yes	yes	3500	Yes	10.5	953	10.5
854	Crossriver	lga_29	facility_56	Public	Female	30	25-34	Single	38	25 months or more	Secondary	Self-employed	No	None	NGN18,000 and less	20000	Sole provider	Yes	Yes	yes	Yes	2000	1000	yes	Yes	yes	1000	Yes	no	NA	No	105.16	954	105.16
855	Crossriver	lga_29	facility_56	Public	Female	31	25-34	Married/Cohabiting	50	13 - 24 months	Secondary	Self-employed	No	3 and above	NGN19,000-99,000	35000	Joint provider	Yes	Yes	yes	Yes	3000	2000	yes	Yes	yes	2000	Yes	no	NA	No	105.16	955	105.16
856	Crossriver	lga_29	facility_56	Public	Female	34	25-34	Married/Cohabiting	39	25 months or more	Secondary	Employed	No	3 and above	NGN19,000-99,000	45000	Joint provider	Yes	Yes	yes	Yes	2000	2500	yes	Yes	yes	2000	Yes	no	NA	No	105.16	957	105.16
857	Crossriver	lga_29	facility_56	Public	Female	44	35-49	Widowed/Divorced	38	25 months or more	Secondary	Employed	No	3 and above	NGN19,000-99,000	40000	Joint provider	Yes	Yes	no	No	NA	NA	no	No	no	NA	No	no	NA	No	105.16	958	105.16
858	Crossriver	lga_29	facility_56	Public	Male	42	35-49	Married/Cohabiting	144	25 months or more	Tertiary	Employed	Yes	3 and above	NGN100,000 and above	100000	Sole provider	Yes	Yes	yes	Yes	5000	2000	yes	Yes	yes	2000	Yes	yes	2000	Yes	105.16	959	105.16
859	Crossriver	lga_29	facility_56	Public	Male	55	50 and above	Married/Cohabiting	36	25 months or more	Secondary	Self-employed	No	3 and above	NGN19,000-99,000	65000	Sole provider	Yes	Yes	yes	Yes	5000	1000	yes	Yes	yes	2000	Yes	no	NA	No	105.16	960	105.16
860	Crossriver	lga_29	facility_56	Public	Female	53	50 and above	Married/Cohabiting	84	25 months or more	Secondary	Employed	No	2023-02-01	NGN19,000-99,000	40000	Joint provider	Yes	Yes	yes	Yes	4000	1000	yes	Yes	yes	2000	Yes	no	NA	No	105.16	962	105.16
861	Crossriver	lga_29	facility_56	Public	Female	50	50 and above	Widowed/Divorced	60	25 months or more	Tertiary	Employed	No	2023-02-01	NGN100,000 and above	188000	Sole provider	Yes	Yes	yes	Yes	30000	NA	no	No	yes	6000	Yes	no	NA	No	105.16	963	105.16
862	Crossriver	lga_29	facility_56	Public	Female	46	35-49	Married/Cohabiting	21	13 - 24 months	Secondary	Self-employed	No	3 and above	NGN19,000-99,000	55000	Sole provider	Yes	Yes	no	No	NA	NA	no	No	yes	4000	Yes	yes	3000	Yes	105.16	964	105.16
863	Crossriver	lga_29	facility_56	Public	Male	46	35-49	Married/Cohabiting	62	25 months or more	Tertiary	Employed	Yes	3 and above	NGN19,000-99,000	50000	Joint provider	Yes	Yes	yes	Yes	2000	1000	yes	Yes	yes	1500	Yes	no	NA	No	105.16	965	105.16
864	Crossriver	lga_29	facility_56	Public	Male	40	35-49	Married/Cohabiting	36	25 months or more	Secondary	Self-employed	No	3 and above	NGN19,000-99,000	45000	Sole provider	Yes	Yes	yes	Yes	1000	2000	yes	Yes	yes	2000	Yes	yes	3000	Yes	105.16	966	105.16
865	Crossriver	lga_29	facility_56	Public	Male	40	35-49	Married/Cohabiting	60	25 months or more	Secondary	Employed	No	2023-02-01	NGN19,000-99,000	99999	Sole provider	Yes	Yes	no	No	NA	1000	yes	Yes	no	NA	No	no	NA	No	105.16	967	105.16
866	Crossriver	lga_29	facility_56	Public	Male	20	18-24	Single	30	25 months or more	Secondary	Unemployed	No	None	NGN18,000 and less	10000	Dependent	Yes	Yes	no	No	NA	NA	no	No	no	NA	No	no	NA	No	105.16	968	105.16
867	Crossriver	lga_29	facility_56	Public	Female	25	25-34	Single	12	12 months or less	Secondary	Employed	No	3 and above	NGN19,000-99,000	40000	Sole provider	Yes	Yes	no	No	NA	NA	no	No	yes	4000	Yes	yes	2000	Yes	105.16	969	105.16
868	Crossriver	lga_29	facility_56	Public	Male	56	50 and above	Married/Cohabiting	29	13 - 24 months	Tertiary	Employed	Yes	3 and above	NGN100,000 and above	150000	Sole provider	Yes	Yes	yes	Yes	5000	3000	yes	Yes	yes	5000	Yes	yes	5000	Yes	105.16	970	105.16
869	Crossriver	lga_29	facility_56	Public	Female	43	35-49	Married/Cohabiting	49	25 months or more	Secondary	Self-employed	No	2023-02-01	NGN19,000-99,000	30000	Joint provider	Yes	Yes	yes	Yes	3000	500	yes	Yes	yes	2000	Yes	no	NA	No	105.16	971	105.16
870	Crossriver	lga_29	facility_56	Public	Female	40	35-49	Widowed/Divorced	56	25 months or more	Secondary	Self-employed	No	2023-02-01	NGN19,000-99,000	65000	Sole provider	Yes	Yes	yes	Yes	3000	2000	yes	Yes	yes	3000	Yes	no	NA	No	105.16	972	105.16
871	Crossriver	lga_29	facility_56	Public	Male	30	25-34	Single	36	25 months or more	Secondary	Self-employed	No	None	NGN18,000 and less	15000	Sole provider	Yes	Yes	no	No	NA	NA	no	No	no	NA	No	no	NA	No	105.16	973	105.16
872	Crossriver	lga_29	facility_56	Public	Male	51	50 and above	Married/Cohabiting	59	25 months or more	Secondary	Self-employed	No	3 and above	NGN19,000-99,000	70000	Sole provider	Yes	Yes	yes	Yes	5000	3000	yes	Yes	yes	2000	Yes	no	NA	No	105.16	974	105.16
873	Crossriver	lga_29	facility_56	Public	Female	55	50 and above	Widowed/Divorced	72	25 months or more	Tertiary	Employed	No	3 and above	NGN19,000-99,000	25000	Sole provider	Yes	Yes	no	No	NA	1000	yes	Yes	yes	500	Yes	no	NA	No	105.16	975	105.16
874	Crossriver	lga_29	facility_56	Public	Female	38	35-49	Married/Cohabiting	42	25 months or more	Secondary	Unemployed	No	2023-02-01	NGN19,000-99,000	70	Dependent	Yes	Yes	yes	Yes	1500	2000	yes	Yes	yes	1000	Yes	no	NA	No	105.16	976	105.16
875	Crossriver	lga_29	facility_56	Public	Female	43	35-49	Widowed/Divorced	144	25 months or more	Tertiary	Self-employed	No	3 and above	NGN18,000 and less	7000	Sole provider	Yes	Yes	no	No	NA	NA	no	No	no	NA	No	no	NA	No	105.16	977	105.16
876	Crossriver	lga_29	facility_56	Public	Male	46	35-49	Married/Cohabiting	48	25 months or more	Secondary	Employed	No	2023-02-01	NGN19,000-99,000	45000	Sole provider	Yes	Yes	no	No	NA	NA	no	No	no	NA	No	no	NA	No	105.16	979	105.16
877	Crossriver	lga_29	facility_56	Public	Female	49	35-49	Married/Cohabiting	84	25 months or more	Secondary	Self-employed	No	2023-02-01	NGN18,000 and less	15000	Joint provider	Yes	Yes	no	No	NA	NA	no	No	no	NA	No	no	NA	No	105.16	980	105.16
878	Crossriver	lga_29	facility_56	Public	Female	31	25-34	Single	46	25 months or more	Tertiary	Self-employed	No	None	NGN18,000 and less	15000	Sole provider	Yes	Yes	no	No	NA	1000	yes	Yes	yes	1500	Yes	no	NA	No	105.16	981	105.16
879	Crossriver	lga_29	facility_56	Public	Male	45	35-49	Married/Cohabiting	78	25 months or more	Secondary	Employed	Yes	3 and above	NGN19,000-99,000	150000	Sole provider	Yes	Yes	yes	Yes	4000	2500	yes	Yes	yes	2000	Yes	yes	4000	Yes	105.16	982	105.16
880	Crossriver	lga_29	facility_56	Public	Female	46	35-49	Married/Cohabiting	93	25 months or more	Secondary	Unemployed	No	2023-02-01	NGN19,000-99,000	45000	Sole provider	Yes	Yes	yes	Yes	2000	2000	yes	Yes	yes	1500	Yes	no	NA	No	105.16	983	105.16
881	Crossriver	lga_29	facility_56	Public	Female	23	18-24	Married/Cohabiting	12	12 months or less	Secondary	Self-employed	No	3 and above	NGN18,000 and less	50000	Joint provider	Yes	Yes	yes	Yes	5000	2000	yes	Yes	yes	4000	Yes	no	NA	No	105.16	984	105.16
882	Crossriver	lga_29	facility_56	Public	Male	45	35-49	Married/Cohabiting	40	25 months or more	Secondary	Employed	Yes	3 and above	NGN19,000-99,000	35000	Joint provider	Yes	Yes	no	No	NA	NA	no	No	no	NA	No	no	NA	No	105.16	985	105.16
883	Crossriver	lga_29	facility_56	Public	Male	28	25-34	Single	36	25 months or more	Secondary	Unemployed	No	None	NGN19,000-99,000	99999	Dependent	Yes	Yes	yes	Yes	2000	500	yes	Yes	yes	1000	Yes	no	NA	No	105.16	986	105.16
884	Crossriver	lga_29	facility_57	Public	Male	70	50 and above	Married/Cohabiting	50	12 months or less	Primary	Unemployed	No	2023-02-01	NGN19,000-99,000	50000	Joint provider	Yes	Yes	yes	Yes	30000	5000	yes	Yes	yes	20000	Yes	yes	8000	Yes	191.35	987	191.35
885	Crossriver	lga_29	facility_57	Public	Male	35	35-49	Widowed/Divorced	60	25 months or more	Primary	Self-employed	No	2023-02-01	NGN19,000-99,000	99999	Sole provider	Yes	Yes	yes	Yes	10000	2000	yes	Yes	yes	5500	Yes	no	NA	No	191.35	988	191.35
886	Crossriver	lga_29	facility_57	Public	Female	47	35-49	Widowed/Divorced	168	25 months or more	Primary	Self-employed	No	3 and above	NGN19,000-99,000	99999	Sole provider	Yes	Yes	no	No	NA	2000	yes	Yes	yes	1000	Yes	no	NA	No	191.35	989	191.35
887	Crossriver	lga_29	facility_57	Public	Female	22	18-24	Single	12	12 months or less	Secondary	Unemployed	No	None	NGN100,000 and above	999999	Dependent	Yes	Yes	yes	Yes	35000	5000	yes	Yes	yes	10000	Yes	yes	2000	Yes	191.35	990	191.35
888	Crossriver	lga_29	facility_57	Public	Male	76	50 and above	Married/Cohabiting	84	25 months or more	Secondary	Employed	No	3 and above	NGN100,000 and above	120000	Joint provider	Yes	Yes	yes	Yes	25000	2000	yes	Yes	yes	4000	Yes	yes	3000	Yes	191.35	991	191.35
889	Crossriver	lga_29	facility_57	Public	Female	27	25-34	Single	23	13 - 24 months	Secondary	Unemployed	No	None	NGN19,000-99,000	0	Dependent	Yes	Yes	yes	Yes	5000	2000	yes	Yes	yes	2500	Yes	yes	2000	Yes	191.35	992	191.35
890	Crossriver	lga_29	facility_57	Public	Female	47	35-49	Widowed/Divorced	12	12 months or less	Tertiary	Self-employed	No	3 and above	NGN19,000-99,000	30000	Sole provider	Yes	Yes	yes	Yes	3000	2500	yes	Yes	yes	4000	Yes	yes	5000	Yes	191.35	993	191.35
891	Crossriver	lga_29	facility_57	Public	Female	40	35-49	Married/Cohabiting	32	13 - 24 months	Tertiary	Employed	Yes	3 and above	NGN19,000-99,000	50000	Joint provider	Yes	Yes	yes	Yes	25000	12000	yes	Yes	yes	4000	Yes	yes	5000	Yes	191.35	994	191.35
892	Crossriver	lga_29	facility_57	Public	Female	48	35-49	Married/Cohabiting	12	12 months or less	Tertiary	Self-employed	No	3 and above	NGN19,000-99,000	99999	Joint provider	Yes	Yes	no	No	NA	2000	yes	Yes	yes	2500	Yes	no	NA	No	191.35	995	191.35
893	Crossriver	lga_29	facility_57	Public	Female	45	35-49	Widowed/Divorced	36	25 months or more	Primary	Unemployed	No	3 and above	NGN18,000 and less	15000	Joint provider	Yes	Yes	no	No	NA	200	yes	Yes	no	NA	No	no	NA	No	191.35	996	191.35
894	Crossriver	lga_29	facility_57	Public	Female	48	35-49	Widowed/Divorced	27	25 months or more	Primary	Self-employed	No	2023-02-01	NGN18,000 and less	9999	Sole provider	Yes	Yes	yes	No	0	NA	no	No	yes	6000	Yes	yes	0	No	191.35	997	191.35
895	Crossriver	lga_29	facility_57	Public	Male	36	35-49	Single	15	13 - 24 months	Secondary	Unemployed	No	None	NGN18,000 and less	20000	Sole provider	Yes	Yes	yes	Yes	8000	2000	yes	Yes	yes	5000	Yes	no	NA	No	191.35	998	191.35
896	Crossriver	lga_29	facility_57	Public	Female	29	25-34	Single	96	25 months or more	Secondary	Unemployed	No	None	NGN19,000-99,000	99999	Dependent	Yes	Yes	no	No	NA	NA	no	No	no	NA	No	no	NA	No	191.35	999	191.35
897	Crossriver	lga_29	facility_57	Public	Female	35	35-49	Single	14	13 - 24 months	Secondary	Unemployed	No	None	NGN19,000-99,000	0	Dependent	Yes	Yes	no	No	NA	NA	no	No	no	NA	No	no	NA	No	191.35	1000	191.35
898	Crossriver	lga_29	facility_57	Public	Male	45	35-49	Married/Cohabiting	56	25 months or more	Tertiary	Employed	No	2023-02-01	NGN100,000 and above	80000	Joint provider	Yes	Yes	yes	Yes	5000	7000	yes	Yes	yes	120000	Yes	yes	7500	Yes	191.35	1002	191.35
899	Crossriver	lga_29	facility_57	Public	Male	56	50 and above	Married/Cohabiting	96	25 months or more	Secondary	Unemployed	No	3 and above	NGN18,000 and less	15000	Joint provider	Yes	Yes	yes	Yes	2000	2500	yes	Yes	yes	1000	Yes	no	NA	No	191.35	1003	191.35
900	Crossriver	lga_29	facility_57	Public	Female	24	18-24	Married/Cohabiting	72	25 months or more	Secondary	Self-employed	No	2023-02-01	NGN19,000-99,000	99999	Joint provider	Yes	Yes	yes	Yes	5000	2000	yes	Yes	yes	1000	Yes	yes	1000	Yes	191.35	1004	191.35
901	Crossriver	lga_29	facility_57	Public	Female	30	25-34	Single	120	25 months or more	Secondary	Self-employed	No	None	NGN100,000 and above	99999	Joint provider	Yes	Yes	yes	Yes	8000	2500	yes	Yes	yes	2000	Yes	yes	3000	Yes	191.35	1005	191.35
902	Crossriver	lga_29	facility_57	Public	Female	19	18-24	Single	8	12 months or less	Secondary	Unemployed	No	None	NGN19,000-99,000	9999	Dependent	Yes	Yes	yes	No	0	NA	no	No	no	NA	No	no	NA	No	191.35	1006	191.35
903	Crossriver	lga_29	facility_57	Public	Female	30	25-34	Married/Cohabiting	8	12 months or less	Secondary	Self-employed	No	None	NGN18,000 and less	9999999	Dependent	Yes	Yes	yes	Yes	50000	5000	yes	Yes	yes	7000	Yes	no	NA	No	191.35	1007	191.35
904	Crossriver	lga_29	facility_57	Public	Male	56	50 and above	Married/Cohabiting	62	25 months or more	Tertiary	Employed	No	3 and above	NGN100,000 and above	99999	Joint provider	Yes	Yes	yes	Yes	10000	2500	yes	Yes	yes	3000	Yes	no	NA	No	191.35	1008	191.35
905	Crossriver	lga_29	facility_57	Public	Female	30	25-34	Single	19	13 - 24 months	Secondary	Self-employed	No	None	NGN18,000 and less	30000	Sole provider	Yes	Yes	yes	Yes	10000	NA	no	No	yes	10000	Yes	no	NA	No	191.35	1009	191.35
906	Crossriver	lga_29	facility_57	Public	Male	60	50 and above	Married/Cohabiting	116	25 months or more	Tertiary	Unemployed	No	3 and above	NGN100,000 and above	60000	Joint provider	Yes	Yes	yes	Yes	50000	3000	yes	Yes	yes	20000	Yes	no	NA	No	191.35	1010	191.35
907	Crossriver	lga_29	facility_57	Public	Female	56	50 and above	Widowed/Divorced	72	25 months or more	Primary	Self-employed	No	None	NGN18,000 and less	15000	Sole provider	Yes	Yes	yes	Yes	200	NA	no	No	no	NA	No	yes	500	Yes	191.35	1011	191.35
908	Crossriver	lga_29	facility_59	Private	Female	40	35-49	Single	49	25 months or more	Tertiary	Self-employed	No	None	NGN19,000-99,000	50000	Sole provider	Yes	Yes	yes	Yes	12000	4000	yes	Yes	yes	2500	Yes	yes	3800	Yes	24.025	1012	24.025
909	Crossriver	lga_29	facility_59	Private	Female	29	25-34	Single	13	12 months or less	Secondary	Self-employed	No	2023-02-01	NGN18,000 and less	25000	Sole provider	Yes	Yes	yes	Yes	5000	2500	yes	Yes	yes	10000	Yes	no	NA	No	24.025	1013	24.025
910	Crossriver	lga_29	facility_59	Private	Female	32	25-34	Single	12	12 months or less	Secondary	Unemployed	No	None	NGN19,000-99,000	0	Dependent	Yes	Yes	yes	Yes	11000	2000	yes	Yes	yes	4000	Yes	yes	5000	Yes	24.025	1015	24.025
911	Crossriver	lga_29	facility_59	Private	Female	38	35-49	Married/Cohabiting	57	25 months or more	Tertiary	Employed	No	2023-02-01	NGN19,000-99,000	6500	Joint provider	Yes	Yes	yes	Yes	32000	4000	yes	Yes	yes	8000	Yes	yes	8000	Yes	24.025	1016	24.025
912	Crossriver	lga_29	facility_59	Private	Female	19	18-24	Single	19	12 months or less	Secondary	Unemployed	No	3 and above	NGN100,000 and above	99999	Dependent	Yes	Yes	yes	Yes	30000	3000	yes	Yes	yes	7000	Yes	no	NA	No	24.025	1017	24.025
913	Crossriver	lga_29	facility_59	Private	Male	45	35-49	Married/Cohabiting	19	13 - 24 months	Tertiary	Self-employed	No	2023-02-01	NGN19,000-99,000	0	Sole provider	Yes	Yes	yes	Yes	12000	2000	yes	Yes	yes	4000	Yes	yes	5000	Yes	24.025	1018	24.025
914	Crossriver	lga_29	facility_59	Private	Female	40	35-49	Married/Cohabiting	44	12 months or less	Tertiary	Employed	Yes	3 and above	NGN19,000-99,000	70000	Joint provider	Yes	Yes	yes	Yes	30000	5000	yes	Yes	yes	6000	Yes	yes	8000	Yes	24.025	1019	24.025
915	Crossriver	lga_29	facility_59	Private	Female	45	35-49	Married/Cohabiting	154	25 months or more	Tertiary	Self-employed	No	2023-02-01	NGN18,000 and less	5000	Joint provider	Yes	Yes	yes	Yes	3000	NA	no	No	no	NA	No	no	NA	No	24.025	1020	24.025
916	Crossriver	lga_29	facility_59	Private	Male	40	35-49	Married/Cohabiting	60	25 months or more	Tertiary	Self-employed	No	3 and above	NGN18,000 and less	99999	Joint provider	Yes	Yes	no	No	NA	NA	no	No	no	NA	No	no	NA	No	24.025	1021	24.025
917	Crossriver	lga_29	facility_59	Private	Female	43	35-49	Widowed/Divorced	31	25 months or more	Tertiary	Employed	No	3 and above	NGN19,000-99,000	99999	Sole provider	Yes	Yes	yes	Yes	5000	2200	yes	Yes	yes	2500	Yes	no	NA	No	24.025	1022	24.025
918	Crossriver	lga_29	facility_59	Private	Male	39	35-49	Married/Cohabiting	96	13 - 24 months	Secondary	Self-employed	No	3 and above	NGN18,000 and less	99999	Sole provider	Yes	Yes	yes	Yes	3000	NA	no	No	no	NA	No	no	NA	No	24.025	1023	24.025
919	Crossriver	lga_29	facility_59	Private	Female	38	35-49	Married/Cohabiting	36	25 months or more	Tertiary	Self-employed	No	2023-02-01	NGN19,000-99,000	99999	Joint provider	Yes	Yes	yes	Yes	8000	2000	yes	Yes	yes	2500	Yes	no	NA	No	24.025	1024	24.025
920	Crossriver	lga_29	facility_59	Private	Male	53	50 and above	Widowed/Divorced	84	13 - 24 months	Secondary	Self-employed	No	3 and above	NGN19,000-99,000	99999	Sole provider	Yes	Yes	no	No	NA	NA	no	No	no	NA	No	no	NA	No	24.025	1025	24.025
921	Crossriver	lga_29	facility_59	Private	Female	57	50 and above	Widowed/Divorced	108	25 months or more	Tertiary	Self-employed	No	3 and above	NGN100,000 and above	80000	Sole provider	Yes	Yes	yes	Yes	35000	3500	yes	Yes	yes	7000	Yes	yes	8000	Yes	24.025	1026	24.025
922	Crossriver	lga_29	facility_59	Private	Female	26	25-34	Single	9	12 months or less	Secondary	Unemployed	No	None	NGN100,000 and above	99999	Dependent	Yes	Yes	no	No	NA	NA	no	No	yes	3000	Yes	no	NA	No	24.025	1027	24.025
923	Crossriver	lga_29	facility_59	Private	Female	23	18-24	Single	32	25 months or more	Secondary	Unemployed	No	None	NGN19,000-99,000	99999	Dependent	Yes	Yes	no	No	NA	NA	no	No	no	NA	No	no	NA	No	24.025	1028	24.025
924	Crossriver	lga_29	facility_59	Private	Male	33	25-34	Single	15	12 months or less	Secondary	Self-employed	No	2023-02-01	NGN18,000 and less	30000	Sole provider	Yes	Yes	yes	Yes	3000	NA	no	No	no	NA	No	no	NA	No	24.025	1029	24.025
925	Crossriver	lga_29	facility_59	Private	Female	20	18-24	Single	8	12 months or less	Primary	Unemployed	No	3 and above	NGN19,000-99,000	9999	Dependent	Yes	Yes	yes	Yes	33000	5000	yes	Yes	yes	7000	Yes	no	NA	No	24.025	1030	24.025
926	Crossriver	lga_29	facility_59	Private	Female	28	25-34	Widowed/Divorced	24	13 - 24 months	Secondary	Unemployed	No	2023-02-01	NGN18,000 and less	99999	Sole provider	Yes	Yes	no	No	NA	NA	no	No	yes	1500	Yes	no	NA	No	24.025	1031	24.025
927	Crossriver	lga_29	facility_59	Private	Female	25	25-34	Single	12	12 months or less	Secondary	Self-employed	No	None	NGN19,000-99,000	40000	Sole provider	Yes	Yes	yes	Yes	10000	2500	yes	Yes	yes	4000	Yes	yes	4500	Yes	24.025	1032	24.025
928	Crossriver	lga_29	facility_59	Private	Male	55	50 and above	Married/Cohabiting	152	25 months or more	Tertiary	Self-employed	No	2023-02-01	NGN100,000 and above	50000	Joint provider	Yes	Yes	yes	Yes	5000	2000	yes	Yes	yes	10000	Yes	no	NA	No	24.025	1033	24.025
929	Crossriver	lga_29	facility_59	Private	Female	28	25-34	Single	12	12 months or less	Secondary	Self-employed	No	2023-02-01	NGN18,000 and less	15000	Sole provider	Yes	Yes	yes	Yes	3000	NA	no	No	no	NA	No	no	NA	No	24.025	1034	24.025
930	Crossriver	lga_29	facility_59	Private	Female	50	50 and above	Married/Cohabiting	28	25 months or more	Secondary	Employed	No	3 and above	NGN100,000 and above	85000	Sole provider	Yes	Yes	yes	Yes	25000	3100	yes	Yes	yes	5000	Yes	yes	5000	Yes	24.025	1035	24.025
931	Akwaibom	lga_4	facility_6	Public	Female	32	25-34	Single	72	25 months or more	Secondary	Unemployed	No	None	NGN18,000 and less	10000	Dependent	Yes	Yes	yes	Yes	10000	500	yes	Yes	yes	1000	Yes	yes	4000	Yes	80.9531	1036	80.9531
932	Akwaibom	lga_4	facility_6	Public	Male	46	35-49	Married/Cohabiting	12	12 months or less	Tertiary	Unemployed	No	2023-02-01	NGN18,000 and less	0	Dependent	Yes	Yes	yes	Yes	1000	500	yes	Yes	yes	500	Yes	no	NA	No	80.9531	1037	80.9531
933	Akwaibom	lga_4	facility_6	Public	Male	43	35-49	Widowed/Divorced	19	13 - 24 months	Secondary	Self-employed	No	2023-02-01	NGN19,000-99,000	25000	Sole provider	Yes	Yes	yes	Yes	1000	500	yes	Yes	yes	1000	Yes	no	NA	No	80.9531	1038	80.9531
934	Akwaibom	lga_4	facility_6	Public	Female	48	35-49	Widowed/Divorced	96	25 months or more	Secondary	Employed	No	None	NGN18,000 and less	0	Sole provider	Yes	Yes	yes	Yes	10000	2000	yes	Yes	yes	2000	Yes	yes	3000	Yes	80.9531	1039	80.9531
935	Akwaibom	lga_4	facility_6	Public	Female	35	35-49	Married/Cohabiting	48	25 months or more	Primary	Self-employed	No	3 and above	NGN18,000 and less	5000	Joint provider	Yes	Yes	no	No	NA	1000	yes	Yes	yes	1200	Yes	no	NA	No	80.9531	1040	80.9531
936	Akwaibom	lga_4	facility_6	Public	Female	28	25-34	Widowed/Divorced	72	25 months or more	Secondary	Self-employed	No	3 and above	NGN18,000 and less	6000	Sole provider	Yes	Yes	yes	Yes	10000	1000	yes	Yes	yes	1000	Yes	yes	1000	Yes	80.9531	1041	80.9531
937	Akwaibom	lga_4	facility_6	Public	Female	25	25-34	Married/Cohabiting	16	13 - 24 months	Primary	Self-employed	No	3 and above	NGN18,000 and less	99999	Joint provider	Yes	Yes	yes	Yes	1000	1000	yes	Yes	yes	1000	Yes	yes	1000	Yes	80.9531	1042	80.9531
938	Akwaibom	lga_4	facility_6	Public	Male	29	25-34	Married/Cohabiting	12	12 months or less	Secondary	Self-employed	No	3 and above	NGN18,000 and less	99999	Sole provider	Yes	Yes	yes	Yes	1000	500	yes	Yes	yes	800	Yes	yes	1000	Yes	80.9531	1043	80.9531
939	Akwaibom	lga_4	facility_6	Public	Female	40	35-49	Widowed/Divorced	6	12 months or less	Primary	Self-employed	No	3 and above	NGN18,000 and less	99999	Sole provider	Yes	Yes	yes	Yes	1000	1000	yes	Yes	yes	500	Yes	no	NA	No	80.9531	1044	80.9531
940	Akwaibom	lga_4	facility_6	Public	Female	22	18-24	Single	6	12 months or less	Secondary	Self-employed	No	None	NGN18,000 and less	5000	Joint provider	Yes	Yes	no	No	NA	500	yes	Yes	yes	1800	Yes	no	NA	No	80.9531	1045	80.9531
941	Akwaibom	lga_4	facility_6	Public	Female	35	35-49	Single	40	25 months or more	Tertiary	Unemployed	No	None	NGN18,000 and less	10000	Sole provider	Yes	Yes	yes	Yes	10000	1000	yes	Yes	yes	1000	Yes	yes	3000	Yes	80.9531	1046	80.9531
942	Akwaibom	lga_4	facility_6	Public	Male	36	35-49	Married/Cohabiting	120	12 months or less	Secondary	Self-employed	No	3 and above	NGN18,000 and less	99999	Sole provider	Yes	Yes	yes	Yes	1000	1500	yes	Yes	yes	1500	Yes	yes	1000	Yes	80.9531	1047	80.9531
943	Akwaibom	lga_4	facility_6	Public	Female	25	25-34	Widowed/Divorced	24	13 - 24 months	Primary	Self-employed	No	3 and above	NGN18,000 and less	10000	Sole provider	Yes	Yes	no	No	NA	NA	no	No	no	NA	No	no	NA	No	80.9531	1048	80.9531
944	Akwaibom	lga_4	facility_6	Public	Male	43	35-49	Married/Cohabiting	24	13 - 24 months	Primary	Employed	No	3 and above	NGN18,000 and less	10000	Sole provider	Yes	Yes	yes	Yes	1000	1000	yes	Yes	yes	1000	Yes	no	NA	No	80.9531	1049	80.9531
945	Akwaibom	lga_4	facility_6	Public	Female	42	35-49	Married/Cohabiting	36	25 months or more	Secondary	Employed	No	3 and above	NGN18,000 and less	14000	Joint provider	Yes	Yes	no	No	NA	500	yes	Yes	yes	1000	Yes	yes	2000	Yes	80.9531	1050	80.9531
946	Akwaibom	lga_4	facility_6	Public	Female	40	35-49	Married/Cohabiting	90	25 months or more	Primary	Self-employed	No	3 and above	NGN18,000 and less	99999	Joint provider	Yes	Yes	yes	Yes	2000	500	yes	Yes	yes	1000	Yes	yes	1500	Yes	80.9531	1051	80.9531
947	Crossriver	lga_30	facility_60	Public	Male	45	35-49	Married/Cohabiting	55	25 months or more	Primary	Self-employed	No	3 and above	NGN19,000-99,000	80000	Sole provider	Yes	Yes	yes	Yes	1000	1000	yes	Yes	yes	5000	Yes	no	NA	No	5.81	1052	5.81
948	Crossriver	lga_30	facility_60	Public	Female	50	50 and above	Married/Cohabiting	119	25 months or more	Secondary	Self-employed	No	2023-02-01	NGN19,000-99,000	9999	Joint provider	Yes	Yes	no	No	NA	1000	yes	Yes	yes	2000	Yes	no	NA	No	5.81	1053	5.81
949	Crossriver	lga_30	facility_60	Public	Female	30	25-34	Single	65	25 months or more	Secondary	Unemployed	No	None	NGN18,000 and less	25000	Sole provider	Yes	Yes	yes	Yes	1000	0	no	No	yes	2000	Yes	no	NA	No	5.81	1054	5.81
950	Crossriver	lga_30	facility_60	Public	Male	25	25-34	Single	15	13 - 24 months	Primary	Self-employed	No	None	NGN19,000-99,000	50000	Sole provider	Yes	Yes	yes	Yes	1000	1000	yes	Yes	no	NA	No	no	NA	No	5.81	1055	5.81
951	Crossriver	lga_30	facility_60	Public	Male	41	35-49	Married/Cohabiting	45	25 months or more	Secondary	Self-employed	No	2023-02-01	NGN18,000 and less	35000	Sole provider	Yes	Yes	no	No	NA	NA	no	No	no	NA	No	no	NA	No	5.81	1056	5.81
952	Crossriver	lga_30	facility_60	Public	Female	38	35-49	Single	79	25 months or more	Tertiary	Unemployed	No	None	NGN18,000 and less	9999	Sole provider	Yes	Yes	yes	Yes	2000	1500	yes	Yes	yes	2000	Yes	no	NA	No	5.81	1057	5.81
953	Crossriver	lga_30	facility_60	Public	Female	40	35-49	Widowed/Divorced	95	25 months or more	Secondary	Self-employed	No	2023-02-01	NGN19,000-99,000	40000	Sole provider	Yes	Yes	no	No	NA	500	yes	Yes	no	NA	No	no	NA	No	5.81	1058	5.81
954	Crossriver	lga_30	facility_60	Public	Female	25	25-34	Single	44	25 months or more	Tertiary	Unemployed	No	None	NGN18,000 and less	20000	Dependent	Yes	Yes	yes	Yes	1000	NA	no	No	yes	4000	Yes	no	NA	No	5.81	1059	5.81
955	Crossriver	lga_30	facility_60	Public	Female	24	18-24	Single	35	25 months or more	Secondary	Unemployed	No	None	NGN18,000 and less	99999	Dependent	Yes	Yes	no	No	NA	500	yes	Yes	no	NA	No	no	NA	No	5.81	1060	5.81
956	Crossriver	lga_30	facility_60	Public	Male	29	25-34	Single	9	12 months or less	Tertiary	Unemployed	No	None	NGN18,000 and less	9999	Sole provider	Yes	Yes	yes	Yes	2000	1000	yes	Yes	yes	1000	Yes	no	NA	No	5.81	1061	5.81
957	Crossriver	lga_30	facility_60	Public	Female	25	25-34	Single	35	25 months or more	Secondary	Unemployed	No	None	NGN18,000 and less	99999	Dependent	Yes	Yes	yes	Yes	1000	1000	yes	Yes	no	NA	No	no	NA	No	5.81	1062	5.81
958	Crossriver	lga_30	facility_60	Public	Female	50	50 and above	Widowed/Divorced	65	12 months or less	Tertiary	Self-employed	No	2023-02-01	NGN19,000-99,000	50000	Sole provider	Yes	Yes	yes	Yes	2000	2000	yes	Yes	yes	3000	Yes	no	NA	No	5.81	1063	5.81
959	Crossriver	lga_30	facility_60	Public	Female	60	50 and above	Widowed/Divorced	84	25 months or more	Tertiary	Unemployed	No	None	NGN19,000-99,000	65000	Joint provider	Yes	Yes	yes	Yes	5000	2000	yes	Yes	no	NA	No	no	NA	No	5.81	1064	5.81
960	Crossriver	lga_30	facility_60	Public	Female	39	35-49	Married/Cohabiting	111	13 - 24 months	Tertiary	Employed	Yes	2023-02-01	NGN19,000-99,000	45000	Joint provider	Yes	Yes	yes	Yes	30000	3000	yes	Yes	yes	6000	Yes	no	NA	No	5.81	1065	5.81
961	Crossriver	lga_30	facility_60	Public	Female	34	25-34	Single	9	12 months or less	Tertiary	Unemployed	No	None	NGN19,000-99,000	30000	Sole provider	Yes	Yes	yes	Yes	1500	500	yes	Yes	yes	4000	Yes	no	NA	No	5.81	1066	5.81
962	Crossriver	lga_30	facility_60	Public	Male	42	35-49	Married/Cohabiting	55	13 - 24 months	Secondary	Self-employed	No	3 and above	NGN19,000-99,000	60000	Joint provider	Yes	Yes	yes	Yes	2000	1500	yes	Yes	yes	3000	Yes	no	NA	No	5.81	1067	5.81
963	Crossriver	lga_30	facility_61	Public	Male	51	50 and above	Widowed/Divorced	176	12 months or less	Secondary	Unemployed	No	3 and above	NGN19,000-99,000	45000	Joint provider	Yes	Yes	no	No	NA	NA	no	No	no	NA	No	no	NA	No	29.67	1068	29.67
964	Crossriver	lga_30	facility_61	Public	Female	33	25-34	Single	9	12 months or less	Tertiary	Unemployed	No	2023-02-01	NGN18,000 and less	0	Dependent	Yes	Yes	no	No	NA	NA	no	No	yes	500	Yes	no	NA	No	29.67	1069	29.67
965	Crossriver	lga_30	facility_61	Public	Female	35	35-49	Married/Cohabiting	18	13 - 24 months	Secondary	Employed	No	2023-02-01	NGN19,000-99,000	30000	Sole provider	Yes	Yes	no	No	NA	NA	no	No	no	NA	No	no	NA	No	29.67	1070	29.67
966	Crossriver	lga_30	facility_61	Public	Female	30	25-34	Married/Cohabiting	46	13 - 24 months	Secondary	Unemployed	No	3 and above	NGN19,000-99,000	99999	Dependent	Yes	Yes	yes	Yes	5000	3000	yes	Yes	yes	2000	Yes	no	NA	No	29.67	1071	29.67
967	Crossriver	lga_30	facility_61	Public	Female	41	35-49	Widowed/Divorced	38	13 - 24 months	Secondary	Unemployed	No	2023-02-01	NGN18,000 and less	0	Dependent	Yes	Yes	no	No	NA	NA	no	No	no	NA	No	no	NA	No	29.67	1072	29.67
968	Crossriver	lga_30	facility_61	Public	Female	33	25-34	Married/Cohabiting	48	12 months or less	Secondary	Unemployed	No	None	NGN18,000 and less	0	Dependent	Yes	Yes	no	No	NA	NA	no	No	no	NA	No	no	NA	No	29.67	1073	29.67
969	Crossriver	lga_30	facility_61	Public	Female	36	35-49	Married/Cohabiting	49	12 months or less	Secondary	Unemployed	No	3 and above	NGN19,000-99,000	0	Dependent	Yes	Yes	no	No	NA	NA	no	No	no	NA	No	no	NA	No	29.67	1074	29.67
970	Crossriver	lga_30	facility_61	Public	Male	49	35-49	Married/Cohabiting	75	25 months or more	Tertiary	Employed	Yes	3 and above	NGN19,000-99,000	50000	Joint provider	Yes	Yes	yes	Yes	10000	3000	yes	Yes	yes	6000	Yes	yes	5000	Yes	29.67	1075	29.67
971	Crossriver	lga_30	facility_61	Public	Female	20	18-24	Single	25	25 months or more	Secondary	Unemployed	No	None	NGN19,000-99,000	99999	Dependent	Yes	Yes	no	No	NA	NA	no	No	no	NA	No	no	NA	No	29.67	1076	29.67
972	Crossriver	lga_30	facility_61	Public	Female	35	35-49	Single	60	25 months or more	Secondary	Unemployed	No	None	NGN19,000-99,000	99999	Dependent	Yes	Yes	no	No	NA	NA	no	No	no	NA	No	no	NA	No	29.67	1077	29.67
973	Crossriver	lga_30	facility_61	Public	Female	36	35-49	Married/Cohabiting	48	13 - 24 months	Secondary	Employed	No	2023-02-01	NGN19,000-99,000	60000	Joint provider	Yes	Yes	yes	Yes	10000	3500	yes	Yes	yes	6000	Yes	yes	5000	Yes	29.67	1078	29.67
974	Crossriver	lga_30	facility_61	Public	Male	29	25-34	Single	16	13 - 24 months	Secondary	Self-employed	No	3 and above	NGN18,000 and less	20000	Joint provider	Yes	Yes	no	No	NA	NA	no	No	no	NA	No	no	NA	No	29.67	1079	29.67
975	Crossriver	lga_30	facility_61	Public	Female	35	35-49	Married/Cohabiting	24	13 - 24 months	Secondary	Self-employed	No	2023-02-01	NGN19,000-99,000	30000	Joint provider	Yes	Yes	yes	Yes	5000	2000	yes	Yes	yes	5000	Yes	no	NA	No	29.67	1080	29.67
976	Crossriver	lga_30	facility_61	Public	Female	41	35-49	Married/Cohabiting	156	13 - 24 months	Secondary	Employed	No	3 and above	NGN19,000-99,000	60000	Joint provider	Yes	Yes	yes	Yes	5000	2500	yes	Yes	yes	5000	Yes	no	NA	No	29.67	1081	29.67
977	Crossriver	lga_30	facility_61	Public	Female	25	25-34	Single	15	12 months or less	Secondary	Self-employed	No	None	NGN19,000-99,000	20000	Joint provider	Yes	Yes	yes	Yes	5000	3000	yes	Yes	yes	5000	Yes	no	NA	No	29.67	1082	29.67
978	Crossriver	lga_30	facility_61	Public	Male	42	35-49	Widowed/Divorced	60	13 - 24 months	Secondary	Self-employed	No	3 and above	NGN19,000-99,000	30000	Sole provider	Yes	Yes	yes	Yes	2000	2500	yes	Yes	yes	5000	Yes	no	NA	No	29.67	1083	29.67
979	Crossriver	lga_30	facility_62	Public	Male	35	35-49	Single	48	25 months or more	Secondary	Self-employed	No	2023-02-01	NGN19,000-99,000	30000	Sole provider	Yes	Yes	no	No	NA	500	yes	Yes	yes	1000	Yes	no	NA	No	106.25	1084	106.25
980	Crossriver	lga_30	facility_62	Public	Female	28	25-34	Single	48	25 months or more	Secondary	Self-employed	No	2023-02-01	NGN18,000 and less	7000	Sole provider	Yes	Yes	no	No	NA	2000	yes	Yes	yes	2000	Yes	no	NA	No	106.25	1085	106.25
981	Crossriver	lga_30	facility_62	Public	Female	55	50 and above	Married/Cohabiting	73	25 months or more	Primary	Self-employed	No	2023-02-01	NGN19,000-99,000	15000	Joint provider	Yes	Yes	no	No	NA	1000	yes	Yes	yes	1500	Yes	no	NA	No	106.25	1086	106.25
982	Crossriver	lga_30	facility_62	Public	Male	49	35-49	Married/Cohabiting	46	25 months or more	Secondary	Self-employed	No	3 and above	NGN19,000-99,000	75000	Sole provider	Yes	Yes	no	No	NA	1500	yes	Yes	yes	500	Yes	no	NA	No	106.25	1087	106.25
983	Crossriver	lga_30	facility_62	Public	Female	32	25-34	Single	24	13 - 24 months	Tertiary	Employed	No	None	NGN18,000 and less	9000	Sole provider	Yes	Yes	yes	Yes	25000	2000	yes	Yes	yes	1500	Yes	no	NA	No	106.25	1088	106.25
984	Crossriver	lga_30	facility_62	Public	Female	24	18-24	Single	125	25 months or more	Secondary	Self-employed	No	2023-02-01	NGN19,000-99,000	5000	Joint provider	Yes	Yes	no	No	NA	NA	no	No	no	NA	No	no	NA	No	106.25	1089	106.25
985	Crossriver	lga_30	facility_62	Public	Male	37	35-49	Married/Cohabiting	72	25 months or more	Primary	Self-employed	No	3 and above	NGN19,000-99,000	20000	Sole provider	Yes	Yes	yes	Yes	500	NA	no	No	yes	500	Yes	no	NA	No	106.25	1090	106.25
986	Crossriver	lga_30	facility_62	Public	Female	67	50 and above	Widowed/Divorced	79	25 months or more	None	Unemployed	No	None	NGN19,000-99,000	5000	Dependent	Yes	Yes	yes	No	0	0	no	No	yes	2000	Yes	no	NA	No	106.25	1091	106.25
987	Crossriver	lga_30	facility_62	Public	Female	35	35-49	Single	68	25 months or more	Secondary	Self-employed	No	3 and above	NGN19,000-99,000	70000	Sole provider	Yes	Yes	no	No	NA	NA	no	No	no	NA	No	no	NA	No	106.25	1092	106.25
988	Crossriver	lga_30	facility_62	Public	Female	62	50 and above	Widowed/Divorced	60	25 months or more	Primary	Unemployed	No	None	NGN19,000-99,000	0	Dependent	Yes	Yes	no	No	NA	NA	no	No	no	NA	No	no	NA	No	106.25	1093	106.25
989	Crossriver	lga_30	facility_62	Public	Male	35	35-49	Married/Cohabiting	6	12 months or less	Primary	Self-employed	No	3 and above	NGN18,000 and less	10000	Joint provider	Yes	Yes	yes	Yes	10000	1500	yes	Yes	yes	2000	Yes	yes	1500	Yes	106.25	1094	106.25
990	Crossriver	lga_30	facility_62	Public	Female	28	25-34	Single	24	13 - 24 months	None	Self-employed	No	3 and above	NGN19,000-99,000	99999	Dependent	Yes	Yes	yes	Yes	10000	3000	yes	Yes	yes	2000	Yes	no	NA	No	106.25	1095	106.25
991	Crossriver	lga_30	facility_62	Public	Male	40	35-49	Married/Cohabiting	48	25 months or more	Secondary	Self-employed	No	2023-02-01	NGN18,000 and less	15000	Sole provider	Yes	Yes	no	No	NA	500	yes	Yes	yes	1000	Yes	no	NA	No	106.25	1097	106.25
992	Crossriver	lga_30	facility_62	Public	Male	30	25-34	Single	29	25 months or more	Secondary	Self-employed	No	None	NGN100,000 and above	6000	Joint provider	Yes	Yes	yes	Yes	10000	NA	no	No	no	NA	No	yes	10000	Yes	106.25	1098	106.25
993	Crossriver	lga_30	facility_62	Public	Female	25	25-34	Single	6	12 months or less	Secondary	Unemployed	No	None	NGN19,000-99,000	5000	Dependent	Yes	Yes	yes	Yes	5000	500	yes	Yes	yes	500	Yes	no	NA	No	106.25	1099	106.25
994	Crossriver	lga_30	facility_62	Public	Male	49	35-49	Married/Cohabiting	63	25 months or more	Secondary	Self-employed	No	3 and above	NGN19,000-99,000	70000	Sole provider	Yes	Yes	yes	Yes	25000	2500	yes	Yes	yes	5000	Yes	no	NA	No	106.25	1100	106.25
995	Crossriver	lga_30	facility_62	Public	Male	64	50 and above	Married/Cohabiting	118	25 months or more	Secondary	Unemployed	No	3 and above	NGN18,000 and less	99999	Sole provider	Yes	Yes	yes	Yes	2000	500	yes	Yes	yes	2000	Yes	no	NA	No	106.25	1101	106.25
996	Crossriver	lga_30	facility_62	Public	Female	51	50 and above	Widowed/Divorced	38	25 months or more	None	Self-employed	No	2023-02-01	NGN19,000-99,000	50000	Sole provider	Yes	Yes	yes	Yes	3000	2000	yes	Yes	yes	2000	Yes	no	NA	No	106.25	1102	106.25
997	Crossriver	lga_30	facility_62	Public	Male	31	25-34	Single	41	25 months or more	Secondary	Employed	No	2023-02-01	NGN19,000-99,000	75000	Sole provider	Yes	Yes	yes	Yes	15000	2500	yes	Yes	yes	2000	Yes	no	NA	No	106.25	1103	106.25
998	Crossriver	lga_30	facility_62	Public	Female	50	50 and above	Widowed/Divorced	84	25 months or more	Secondary	Unemployed	No	2023-02-01	NGN18,000 and less	10000	Sole provider	Yes	Yes	no	No	NA	NA	no	No	no	NA	No	no	NA	No	106.25	1104	106.25
999	Crossriver	lga_30	facility_62	Public	Male	65	50 and above	Married/Cohabiting	84	25 months or more	Primary	Self-employed	No	3 and above	NGN18,000 and less	15000	Joint provider	Yes	Yes	yes	Yes	200	300	yes	Yes	yes	500	Yes	yes	0	No	106.25	1105	106.25
1000	Crossriver	lga_30	facility_62	Public	Female	25	25-34	Single	36	25 months or more	Secondary	Self-employed	No	None	NGN18,000 and less	18000	Joint provider	Yes	Yes	yes	Yes	3000	2000	yes	Yes	yes	3000	Yes	no	NA	No	106.25	1106	106.25
1001	Crossriver	lga_30	facility_62	Public	Female	29	25-34	Single	72	25 months or more	None	Self-employed	No	2023-02-01	NGN18,000 and less	99999	Sole provider	Yes	Yes	no	No	NA	NA	no	No	no	NA	No	no	NA	No	106.25	1107	106.25
1002	Crossriver	lga_30	facility_63	Private	Male	31	25-34	Single	9	12 months or less	Secondary	Unemployed	No	2023-02-01	NGN19,000-99,000	0	Dependent	Yes	Yes	no	No	NA	200	yes	Yes	yes	500	Yes	no	NA	No	8.1375	1109	8.1375
1003	Crossriver	lga_30	facility_63	Private	Female	20	18-24	Married/Cohabiting	12	12 months or less	Secondary	Unemployed	No	None	NGN19,000-99,000	0	Dependent	Yes	Yes	yes	Yes	200	200	yes	Yes	yes	200	Yes	no	NA	No	8.1375	1110	8.1375
1004	Crossriver	lga_30	facility_63	Private	Male	68	50 and above	Married/Cohabiting	120	12 months or less	Tertiary	Employed	No	3 and above	NGN19,000-99,000	68000	Joint provider	Yes	Yes	no	No	NA	1000	yes	Yes	yes	4000	Yes	yes	4000	Yes	8.1375	1111	8.1375
1005	Crossriver	lga_30	facility_63	Private	Female	32	25-34	Single	30	25 months or more	Secondary	Self-employed	No	None	NGN19,000-99,000	30000	Sole provider	Yes	Yes	yes	Yes	5000	2000	yes	Yes	yes	4000	Yes	yes	3000	Yes	8.1375	1112	8.1375
1006	Crossriver	lga_30	facility_63	Private	Female	30	25-34	Single	20	13 - 24 months	Secondary	Self-employed	No	None	NGN19,000-99,000	25000	Sole provider	Yes	Yes	yes	Yes	10000	2000	yes	Yes	yes	4000	Yes	yes	3000	Yes	8.1375	1113	8.1375
1007	Crossriver	lga_30	facility_63	Private	Male	34	25-34	Married/Cohabiting	16	13 - 24 months	Secondary	Self-employed	No	2023-02-01	NGN19,000-99,000	25000	Sole provider	Yes	Yes	yes	Yes	2500	500	yes	Yes	yes	2000	Yes	yes	1500	Yes	8.1375	1114	8.1375
1008	Crossriver	lga_30	facility_63	Private	Male	25	25-34	Single	12	12 months or less	Secondary	Unemployed	No	None	NGN19,000-99,000	0	Dependent	Yes	Yes	no	No	NA	NA	no	No	no	NA	No	yes	200	Yes	8.1375	1115	8.1375
1009	Crossriver	lga_30	facility_63	Private	Male	40	35-49	Married/Cohabiting	36	13 - 24 months	Secondary	Self-employed	No	2023-02-01	NGN19,000-99,000	50000	Sole provider	Yes	Yes	yes	Yes	10000	2500	yes	Yes	yes	4000	Yes	yes	3500	Yes	8.1375	1116	8.1375
1010	Crossriver	lga_30	facility_64	Private	Male	50	50 and above	Married/Cohabiting	89	25 months or more	Tertiary	Employed	Yes	3 and above	NGN100,000 and above	90000	Joint provider	Yes	Yes	yes	Yes	40000	5000	yes	Yes	yes	7000	Yes	no	NA	No	13.95	1117	13.95
1011	Crossriver	lga_30	facility_64	Private	Female	30	25-34	Single	33	25 months or more	Tertiary	Self-employed	No	2023-02-01	NGN19,000-99,000	60000	Sole provider	Yes	Yes	yes	Yes	5000	3000	yes	Yes	yes	5000	Yes	no	NA	No	13.95	1118	13.95
1012	Crossriver	lga_30	facility_64	Private	Female	40	35-49	Married/Cohabiting	99	25 months or more	Tertiary	Employed	No	None	NGN100,000 and above	100000	Sole provider	Yes	Yes	yes	Yes	1000	1000	yes	Yes	yes	5000	Yes	no	NA	No	13.95	1119	13.95
1013	Crossriver	lga_30	facility_64	Private	Female	20	18-24	Single	24	13 - 24 months	Secondary	Unemployed	No	None	NGN18,000 and less	9999	Dependent	Yes	Yes	no	No	NA	NA	no	No	no	NA	No	no	NA	No	13.95	1120	13.95
1014	Crossriver	lga_30	facility_64	Private	Female	50	50 and above	Widowed/Divorced	40	12 months or less	Tertiary	Self-employed	No	2023-02-01	NGN100,000 and above	50000	Sole provider	Yes	Yes	no	No	NA	500	yes	Yes	yes	2000	Yes	no	NA	No	13.95	1121	13.95
1015	Crossriver	lga_30	facility_64	Private	Female	45	35-49	Married/Cohabiting	75	25 months or more	Tertiary	Employed	Yes	2023-02-01	NGN19,000-99,000	50000	Joint provider	Yes	Yes	yes	Yes	30000	4000	yes	Yes	yes	6000	Yes	yes	8000	Yes	13.95	1122	13.95
1016	Crossriver	lga_30	facility_64	Private	Male	29	25-34	Single	12	12 months or less	Tertiary	Unemployed	No	None	NGN18,000 and less	20000	Sole provider	Yes	Yes	yes	Yes	1000	NA	no	No	yes	1000	Yes	no	NA	No	13.95	1123	13.95
1017	Crossriver	lga_30	facility_64	Private	Female	35	35-49	Married/Cohabiting	15	13 - 24 months	Secondary	Unemployed	No	None	NGN100,000 and above	30000	Dependent	Yes	Yes	yes	Yes	2000	NA	no	No	yes	2000	Yes	no	NA	No	13.95	1124	13.95
1018	Crossriver	lga_30	facility_65	Private	Male	25	25-34	Single	20	12 months or less	Secondary	Self-employed	No	None	NGN18,000 and less	9999	Sole provider	Yes	Yes	yes	Yes	2000	NA	no	No	no	NA	No	no	NA	No	18.6	1125	18.6
1019	Crossriver	lga_30	facility_65	Private	Female	50	50 and above	Widowed/Divorced	152	13 - 24 months	Tertiary	Employed	No	2023-02-01	NGN19,000-99,000	85000	Sole provider	Yes	Yes	yes	Yes	2000	2000	yes	Yes	yes	3000	Yes	no	NA	No	18.6	1126	18.6
1020	Crossriver	lga_30	facility_65	Private	Male	45	35-49	Married/Cohabiting	24	12 months or less	Tertiary	Employed	Yes	2023-02-01	NGN19,000-99,000	70000	Sole provider	Yes	Yes	yes	Yes	3000	NA	no	No	yes	6000	Yes	no	NA	No	18.6	1127	18.6
1021	Crossriver	lga_30	facility_65	Private	Female	29	25-34	Single	35	13 - 24 months	Tertiary	Unemployed	No	None	NGN18,000 and less	9999	Dependent	Yes	Yes	no	No	NA	NA	no	No	no	NA	No	no	NA	No	18.6	1128	18.6
1022	Crossriver	lga_30	facility_65	Private	Female	45	35-49	Married/Cohabiting	89	25 months or more	Tertiary	Self-employed	No	2023-02-01	NGN100,000 and above	40000	Joint provider	Yes	Yes	yes	Yes	3000	1000	yes	Yes	yes	5000	Yes	no	NA	No	18.6	1129	18.6
1023	Crossriver	lga_30	facility_65	Private	Female	39	35-49	Single	35	12 months or less	Tertiary	Self-employed	No	None	NGN100,000 and above	30000	Sole provider	Yes	Yes	yes	Yes	2000	1000	yes	Yes	yes	2000	Yes	no	NA	No	18.6	1130	18.6
1024	Crossriver	lga_30	facility_65	Private	Female	35	35-49	Single	45	13 - 24 months	Primary	Self-employed	No	2023-02-01	NGN19,000-99,000	50000	Sole provider	Yes	Yes	no	No	NA	500	yes	Yes	yes	2000	Yes	no	NA	No	18.6	1131	18.6
1025	Crossriver	lga_30	facility_65	Private	Female	47	35-49	Widowed/Divorced	70	25 months or more	Secondary	Self-employed	No	2023-02-01	NGN19,000-99,000	30000	Sole provider	Yes	Yes	yes	Yes	1500	NA	no	No	yes	1000	Yes	no	NA	No	18.6	1132	18.6
1026	Crossriver	lga_30	facility_66	Private	Female	40	35-49	Married/Cohabiting	24	12 months or less	Tertiary	Self-employed	No	2023-02-01	NGN18,000 and less	20000	Joint provider	Yes	Yes	no	No	NA	NA	no	No	no	NA	No	no	NA	No	18.9875	1133	18.9875
1027	Crossriver	lga_30	facility_66	Private	Female	38	35-49	Single	36	13 - 24 months	Secondary	Self-employed	No	None	NGN18,000 and less	0	Sole provider	Yes	Yes	no	No	NA	2500	yes	Yes	yes	4000	Yes	no	NA	No	18.9875	1134	18.9875
1028	Crossriver	lga_30	facility_66	Private	Female	53	50 and above	Married/Cohabiting	24	13 - 24 months	Secondary	Employed	Yes	2023-02-01	NGN19,000-99,000	30000	Joint provider	Yes	Yes	no	No	NA	2500	yes	Yes	no	NA	No	no	NA	No	18.9875	1135	18.9875
1029	Crossriver	lga_30	facility_66	Private	Female	25	25-34	Single	24	13 - 24 months	Tertiary	Self-employed	No	2023-02-01	NGN18,000 and less	0	Sole provider	Yes	Yes	no	No	NA	2000	yes	Yes	no	NA	No	no	NA	No	18.9875	1136	18.9875
1030	Crossriver	lga_30	facility_66	Private	Female	34	25-34	Married/Cohabiting	72	25 months or more	Secondary	Self-employed	No	2023-02-01	NGN18,000 and less	0	Joint provider	Yes	Yes	no	No	NA	2000	yes	Yes	yes	3000	Yes	no	NA	No	18.9875	1137	18.9875
1031	Crossriver	lga_30	facility_66	Private	Male	49	35-49	Married/Cohabiting	38	13 - 24 months	Secondary	Self-employed	No	2023-02-01	NGN18,000 and less	5000	Sole provider	Yes	Yes	no	No	NA	NA	no	No	no	NA	No	no	NA	No	18.9875	1138	18.9875
1032	Crossriver	lga_30	facility_66	Private	Female	23	18-24	Single	78	25 months or more	Secondary	Self-employed	No	2023-02-01	NGN18,000 and less	0	Sole provider	Yes	Yes	no	No	NA	NA	no	No	no	NA	No	no	NA	No	18.9875	1139	18.9875
1033	Crossriver	lga_30	facility_66	Private	Female	35	35-49	Married/Cohabiting	52	25 months or more	Secondary	Self-employed	No	2023-02-01	NGN18,000 and less	20000	Joint provider	Yes	Yes	no	No	NA	NA	no	No	no	NA	No	no	NA	No	18.9875	1140	18.9875
1034	Crossriver	lga_31	facility_67	Private	Female	59	50 and above	Widowed/Divorced	144	25 months or more	Primary	Unemployed	No	3 and above	NGN18,000 and less	0	Sole provider	Yes	Yes	no	No	NA	NA	no	No	no	NA	No	no	NA	No	237.46	1141	237.46
1035	Crossriver	lga_31	facility_67	Private	Male	42	35-49	Married/Cohabiting	144	25 months or more	Primary	Self-employed	No	3 and above	NGN19,000-99,000	50000	Sole provider	Yes	Yes	yes	No	0	NA	no	No	no	NA	No	no	NA	No	237.46	1142	237.46
1036	Crossriver	lga_31	facility_67	Private	Female	40	35-49	Married/Cohabiting	60	25 months or more	Secondary	Unemployed	No	3 and above	NGN18,000 and less	0	Sole provider	Yes	Yes	no	No	NA	500	yes	Yes	no	NA	No	no	NA	No	237.46	1143	237.46
1037	Crossriver	lga_31	facility_67	Private	Female	60	50 and above	Widowed/Divorced	24	13 - 24 months	Tertiary	Unemployed	No	3 and above	NGN19,000-99,000	67000	Sole provider	Yes	Yes	yes	Yes	25000	2000	yes	Yes	yes	4000	Yes	yes	5000	Yes	237.46	1145	237.46
1038	Crossriver	lga_31	facility_67	Private	Female	47	35-49	Married/Cohabiting	36	25 months or more	None	Unemployed	No	3 and above	NGN18,000 and less	0	Sole provider	Yes	Yes	no	No	NA	NA	no	No	yes	1000	Yes	no	NA	No	237.46	1146	237.46
1039	Crossriver	lga_31	facility_67	Private	Female	38	35-49	Widowed/Divorced	132	25 months or more	Secondary	Unemployed	No	3 and above	NGN18,000 and less	0	Sole provider	Yes	Yes	no	No	NA	NA	no	No	no	NA	No	no	NA	No	237.46	1147	237.46
1040	Crossriver	lga_31	facility_67	Private	Female	45	35-49	Single	16	13 - 24 months	Primary	Unemployed	No	3 and above	NGN18,000 and less	0	Sole provider	Yes	Yes	no	No	NA	500	yes	Yes	yes	500	Yes	no	NA	No	237.46	1148	237.46
1041	Crossriver	lga_31	facility_67	Private	Female	31	25-34	Single	12	12 months or less	Secondary	Self-employed	No	2023-02-01	NGN18,000 and less	15000	Joint provider	Yes	Yes	yes	Yes	1000	2000	yes	Yes	yes	2000	Yes	no	NA	No	237.46	1149	237.46
1042	Crossriver	lga_31	facility_67	Private	Female	32	25-34	Married/Cohabiting	87	25 months or more	Secondary	Self-employed	No	None	NGN18,000 and less	18000	Sole provider	Yes	Yes	yes	Yes	2500	3000	yes	Yes	yes	2000	Yes	no	NA	No	237.46	1150	237.46
1043	Crossriver	lga_31	facility_67	Private	Female	30	25-34	Single	84	25 months or more	Primary	Self-employed	No	2023-02-01	NGN19,000-99,000	20000	Sole provider	Yes	Yes	no	No	NA	NA	no	No	yes	1000	Yes	no	NA	No	237.46	1151	237.46
1044	Crossriver	lga_31	facility_67	Private	Female	64	50 and above	Widowed/Divorced	95	13 - 24 months	Tertiary	Unemployed	No	3 and above	NGN19,000-99,000	40000	Sole provider	Yes	Yes	yes	Yes	4000	2500	yes	Yes	yes	4000	Yes	yes	4000	Yes	237.46	1152	237.46
1045	Crossriver	lga_31	facility_67	Private	Male	52	50 and above	Married/Cohabiting	84	25 months or more	Secondary	Employed	No	3 and above	NGN100,000 and above	109000	Sole provider	Yes	Yes	yes	Yes	5000	3000	yes	Yes	yes	4000	Yes	yes	1000	Yes	237.46	1153	237.46
1046	Crossriver	lga_31	facility_67	Private	Male	37	35-49	Married/Cohabiting	60	25 months or more	Secondary	Self-employed	No	3 and above	NGN19,000-99,000	20000	Sole provider	Yes	Yes	no	No	NA	2500	yes	Yes	yes	1000	Yes	no	NA	No	237.46	1154	237.46
1047	Crossriver	lga_31	facility_67	Private	Female	45	35-49	Married/Cohabiting	10	12 months or less	Primary	Unemployed	No	3 and above	NGN18,000 and less	0	Joint provider	Yes	Yes	yes	Yes	1000	1000	yes	Yes	yes	1000	Yes	yes	1000	Yes	237.46	1156	237.46
1048	Crossriver	lga_31	facility_67	Private	Male	41	35-49	Married/Cohabiting	42	25 months or more	Secondary	Self-employed	No	2023-02-01	NGN19,000-99,000	40000	Sole provider	Yes	Yes	yes	Yes	1000	2000	yes	Yes	yes	1000	Yes	no	NA	No	237.46	1157	237.46
1049	Crossriver	lga_31	facility_67	Private	Female	35	35-49	Married/Cohabiting	204	25 months or more	Primary	Unemployed	No	3 and above	NGN18,000 and less	0	Joint provider	Yes	Yes	no	No	NA	3000	yes	Yes	yes	4000	Yes	no	NA	No	237.46	1158	237.46
1050	Crossriver	lga_31	facility_67	Private	Male	48	35-49	Married/Cohabiting	84	25 months or more	Secondary	Self-employed	No	3 and above	NGN19,000-99,000	30000	Sole provider	Yes	Yes	no	No	NA	3000	yes	Yes	no	NA	No	no	NA	No	237.46	1159	237.46
1051	Crossriver	lga_31	facility_67	Private	Female	35	35-49	Widowed/Divorced	33	25 months or more	Primary	Self-employed	No	None	NGN18,000 and less	18000	Sole provider	Yes	Yes	no	No	NA	NA	no	No	yes	500	Yes	no	NA	No	237.46	1160	237.46
1052	Crossriver	lga_31	facility_67	Private	Female	27	25-34	Married/Cohabiting	54	25 months or more	Primary	Self-employed	No	3 and above	NGN19,000-99,000	20000	Dependent	Yes	Yes	no	No	NA	2500	yes	Yes	yes	500	Yes	no	NA	No	237.46	1162	237.46
1053	Crossriver	lga_31	facility_67	Private	Female	50	50 and above	Widowed/Divorced	96	25 months or more	Primary	Self-employed	No	None	NGN18,000 and less	20000	Sole provider	Yes	Yes	yes	Yes	5000	3000	yes	Yes	yes	2000	Yes	no	NA	No	237.46	1164	237.46
1054	Crossriver	lga_31	facility_67	Private	Female	31	25-34	Single	96	25 months or more	Primary	Self-employed	No	2023-02-01	NGN18,000 and less	0	Sole provider	Yes	Yes	yes	Yes	1000	NA	no	No	yes	500	Yes	no	NA	No	237.46	1165	237.46
1055	Crossriver	lga_32	facility_68	Public	Female	45	35-49	Widowed/Divorced	42	13 - 24 months	Primary	Self-employed	No	3 and above	NGN19,000-99,000	30000	Sole provider	Yes	Yes	yes	Yes	1000	1000	yes	Yes	yes	1000	Yes	no	NA	No	11.73	1166	11.73
1056	Crossriver	lga_32	facility_68	Public	Male	41	35-49	Married/Cohabiting	32	25 months or more	Secondary	Self-employed	No	2023-02-01	NGN19,000-99,000	50000	Sole provider	Yes	Yes	yes	Yes	2500	2000	yes	Yes	yes	4000	Yes	yes	1500	Yes	11.73	1168	11.73
1057	Crossriver	lga_32	facility_68	Public	Male	50	50 and above	Married/Cohabiting	9	12 months or less	None	Self-employed	No	3 and above	NGN18,000 and less	18000	Sole provider	Yes	Yes	yes	Yes	1000	2000	yes	Yes	yes	2000	Yes	no	NA	No	11.73	1169	11.73
1058	Crossriver	lga_32	facility_68	Public	Female	40	35-49	Married/Cohabiting	53	25 months or more	Primary	Self-employed	No	3 and above	NGN19,000-99,000	15000	Joint provider	Yes	Yes	yes	Yes	500	500	yes	Yes	yes	1000	Yes	no	NA	No	11.73	1170	11.73
1059	Crossriver	lga_32	facility_68	Public	Female	33	25-34	Married/Cohabiting	30	13 - 24 months	Secondary	Self-employed	No	2023-02-01	NGN19,000-99,000	15000	Joint provider	Yes	Yes	yes	Yes	2000	1000	yes	Yes	yes	2000	Yes	no	NA	No	11.73	1171	11.73
1060	Crossriver	lga_32	facility_68	Public	Male	51	50 and above	Married/Cohabiting	57	25 months or more	Secondary	Unemployed	No	3 and above	NGN19,000-99,000	42000	Sole provider	Yes	Yes	yes	Yes	5000	2500	yes	Yes	yes	4000	Yes	yes	5000	Yes	11.73	1172	11.73
1061	Crossriver	lga_32	facility_68	Public	Female	32	25-34	Married/Cohabiting	19	13 - 24 months	Secondary	Self-employed	No	2023-02-01	NGN19,000-99,000	20000	Joint provider	Yes	Yes	yes	Yes	2000	2000	yes	Yes	yes	2000	Yes	no	NA	No	11.73	1173	11.73
1062	Crossriver	lga_32	facility_68	Public	Male	41	35-49	Married/Cohabiting	25	12 months or less	Secondary	Self-employed	No	2023-02-01	NGN19,000-99,000	25000	Sole provider	Yes	Yes	yes	Yes	2000	2500	yes	Yes	yes	2000	Yes	no	NA	No	11.73	1175	11.73
1063	Crossriver	lga_32	facility_68	Public	Female	32	25-34	Single	24	13 - 24 months	Secondary	Self-employed	No	2023-02-01	NGN19,000-99,000	20000	Joint provider	Yes	Yes	yes	Yes	1000	1000	yes	Yes	yes	1000	Yes	no	NA	No	11.73	1176	11.73
1064	Crossriver	lga_32	facility_68	Public	Male	34	25-34	Single	30	12 months or less	Secondary	Self-employed	Yes	2023-02-01	NGN19,000-99,000	30000	Sole provider	Yes	Yes	yes	Yes	2000	1500	yes	Yes	yes	1000	Yes	yes	1000	Yes	11.73	1177	11.73
1065	Crossriver	lga_32	facility_68	Public	Female	47	35-49	Widowed/Divorced	21	13 - 24 months	Secondary	Self-employed	No	3 and above	NGN19,000-99,000	20000	Sole provider	Yes	Yes	no	No	NA	1000	yes	Yes	yes	1000	Yes	no	NA	No	11.73	1178	11.73
1066	Crossriver	lga_32	facility_68	Public	Female	43	35-49	Widowed/Divorced	41	25 months or more	Primary	Self-employed	No	2023-02-01	NGN18,000 and less	10000	Sole provider	Yes	Yes	yes	Yes	500	500	yes	Yes	yes	500	Yes	no	NA	No	11.73	1179	11.73
1067	Crossriver	lga_32	facility_68	Public	Male	51	50 and above	Married/Cohabiting	42	25 months or more	Primary	Self-employed	No	3 and above	NGN19,000-99,000	35000	Sole provider	Yes	Yes	no	No	NA	2000	yes	Yes	yes	2000	Yes	no	NA	No	11.73	1180	11.73
1068	Crossriver	lga_32	facility_68	Public	Female	35	35-49	Single	57	25 months or more	Secondary	Self-employed	No	2023-02-01	NGN19,000-99,000	20000	Sole provider	Yes	Yes	no	No	NA	NA	no	No	yes	500	Yes	no	NA	No	11.73	1181	11.73
1069	Crossriver	lga_33	facility_69	Private	Male	42	35-49	Widowed/Divorced	84	25 months or more	Primary	Self-employed	No	3 and above	NGN18,000 and less	25000	Sole provider	Yes	Yes	yes	Yes	1000	2500	yes	Yes	yes	3000	Yes	no	NA	No	64.1958	1182	64.1958
1070	Crossriver	lga_33	facility_69	Private	Female	58	50 and above	Married/Cohabiting	38	13 - 24 months	Secondary	Self-employed	No	2023-02-01	NGN18,000 and less	20000	Joint provider	Yes	Yes	no	No	NA	NA	no	No	no	NA	No	no	NA	No	64.1958	1183	64.1958
1071	Crossriver	lga_33	facility_69	Private	Male	33	25-34	Married/Cohabiting	7	12 months or less	Secondary	Self-employed	No	None	NGN19,000-99,000	40000	Joint provider	Yes	Yes	yes	Yes	5000	2000	yes	Yes	yes	1500	Yes	yes	3000	Yes	64.1958	1184	64.1958
1072	Crossriver	lga_33	facility_69	Private	Female	45	35-49	Widowed/Divorced	172	25 months or more	Secondary	Self-employed	No	3 and above	NGN18,000 and less	10000	Sole provider	Yes	Yes	no	No	NA	NA	no	No	no	NA	No	no	NA	No	64.1958	1185	64.1958
1073	Crossriver	lga_33	facility_69	Private	Female	29	25-34	Single	19	13 - 24 months	Secondary	Employed	No	None	NGN18,000 and less	12	Joint provider	Yes	Yes	yes	Yes	1500	NA	no	No	yes	2000	Yes	no	NA	No	64.1958	1186	64.1958
1074	Crossriver	lga_33	facility_69	Private	Female	50	50 and above	Widowed/Divorced	84	13 - 24 months	Secondary	Self-employed	No	2023-02-01	NGN18,000 and less	5000	Sole provider	Yes	Yes	no	No	NA	1000	yes	Yes	no	NA	No	no	NA	No	64.1958	1187	64.1958
1075	Crossriver	lga_33	facility_69	Private	Male	47	35-49	Married/Cohabiting	104	25 months or more	Primary	Self-employed	No	3 and above	NGN18,000 and less	30000	Joint provider	Yes	Yes	no	No	NA	1000	yes	Yes	yes	1000	Yes	no	NA	No	64.1958	1189	64.1958
1076	Crossriver	lga_33	facility_69	Private	Female	40	35-49	Widowed/Divorced	36	13 - 24 months	Primary	Self-employed	No	2023-02-01	NGN18,000 and less	0	Joint provider	Yes	Yes	no	No	NA	NA	no	No	no	NA	No	no	NA	No	64.1958	1190	64.1958
1077	Crossriver	lga_33	facility_69	Private	Female	29	25-34	Single	20	13 - 24 months	Secondary	Self-employed	No	2023-02-01	NGN18,000 and less	10000	Joint provider	Yes	Yes	no	No	NA	NA	no	No	no	NA	No	no	NA	No	64.1958	1191	64.1958
1078	Crossriver	lga_33	facility_69	Private	Female	25	25-34	Single	35	25 months or more	Secondary	Self-employed	No	2023-02-01	NGN18,000 and less	99	Joint provider	Yes	Yes	no	No	NA	NA	no	No	no	NA	No	no	NA	No	64.1958	1192	64.1958
1079	Crossriver	lga_33	facility_69	Private	Female	36	35-49	Married/Cohabiting	91	25 months or more	Secondary	Self-employed	No	3 and above	NGN19,000-99,000	40000	Joint provider	Yes	Yes	yes	Yes	5000	2500	yes	Yes	yes	5000	Yes	no	NA	No	64.1958	1193	64.1958
1080	Crossriver	lga_33	facility_69	Private	Female	20	18-24	Single	13	13 - 24 months	Secondary	Unemployed	No	None	NGN18,000 and less	0	Dependent	Yes	Yes	yes	Yes	3000	1000	yes	Yes	yes	1000	Yes	yes	700	Yes	64.1958	1194	64.1958
1081	Crossriver	lga_33	facility_69	Private	Female	37	35-49	Widowed/Divorced	18	13 - 24 months	Secondary	Employed	No	2023-02-01	NGN19,000-99,000	40000	Sole provider	Yes	Yes	yes	Yes	6000	500	yes	Yes	yes	2000	Yes	yes	1000	Yes	64.1958	1195	64.1958
1082	Crossriver	lga_33	facility_69	Private	Female	35	35-49	Married/Cohabiting	6	12 months or less	Secondary	Self-employed	No	3 and above	NGN19,000-99,000	80000	Sole provider	Yes	Yes	yes	Yes	6000	4000	yes	Yes	yes	5000	Yes	yes	5000	Yes	64.1958	1196	64.1958
1083	Crossriver	lga_33	facility_69	Private	Female	35	35-49	Widowed/Divorced	8	12 months or less	Secondary	Self-employed	No	None	NGN18,000 and less	10000	Sole provider	Yes	Yes	no	No	NA	NA	no	No	yes	1000	Yes	no	NA	No	64.1958	1197	64.1958
1084	Crossriver	lga_33	facility_69	Private	Male	68	50 and above	Widowed/Divorced	159	25 months or more	Primary	Unemployed	No	None	NGN19,000-99,000	0	Dependent	Yes	Yes	no	No	NA	NA	no	No	no	NA	No	no	NA	No	64.1958	1198	64.1958
1085	Crossriver	lga_33	facility_69	Private	Female	43	35-49	Widowed/Divorced	36	13 - 24 months	Secondary	Self-employed	No	2023-02-01	NGN18,000 and less	0	Sole provider	Yes	Yes	no	No	NA	NA	no	No	no	NA	No	no	NA	No	64.1958	1199	64.1958
1086	Crossriver	lga_33	facility_69	Private	Female	54	50 and above	Widowed/Divorced	36	25 months or more	Secondary	Self-employed	No	3 and above	NGN18,000 and less	999	Joint provider	Yes	Yes	no	No	NA	NA	no	No	no	NA	No	no	NA	No	64.1958	1200	64.1958
1087	Crossriver	lga_33	facility_69	Private	Male	39	35-49	Married/Cohabiting	20	13 - 24 months	Secondary	Unemployed	No	2023-02-01	NGN18,000 and less	5000	Dependent	Yes	Yes	no	No	NA	NA	no	No	no	NA	No	no	NA	No	64.1958	1201	64.1958
1088	Crossriver	lga_33	facility_69	Private	Female	40	35-49	Married/Cohabiting	14	13 - 24 months	Primary	Unemployed	No	3 and above	NGN19,000-99,000	20000	Joint provider	Yes	Yes	yes	Yes	500	200	yes	Yes	yes	500	Yes	yes	500	Yes	64.1958	1202	64.1958
1089	Crossriver	lga_33	facility_69	Private	Female	40	35-49	Widowed/Divorced	12	12 months or less	Secondary	Self-employed	No	2023-02-01	NGN18,000 and less	20000	Joint provider	Yes	Yes	no	No	NA	NA	no	No	no	NA	No	no	NA	No	64.1958	1203	64.1958
1090	Crossriver	lga_33	facility_69	Private	Male	47	35-49	Widowed/Divorced	52	25 months or more	Secondary	Self-employed	No	3 and above	NGN18,000 and less	0	Joint provider	Yes	Yes	no	No	NA	NA	no	No	no	NA	No	no	NA	No	64.1958	1205	64.1958
1091	Akwaibom	lga_4	facility_7	Private	Female	35	35-49	Married/Cohabiting	60	25 months or more	Primary	Self-employed	No	3 and above	NGN18,000 and less	99999	Joint provider	Yes	Yes	yes	Yes	500	500	yes	Yes	yes	500	Yes	no	NA	No	97.08	1206	97.08
1092	Akwaibom	lga_4	facility_7	Private	Female	33	25-34	Single	36	25 months or more	Secondary	Unemployed	No	2023-02-01	NGN18,000 and less	99999	Dependent	Yes	Yes	no	No	NA	NA	no	No	no	NA	No	no	NA	No	97.08	1207	97.08
1093	Akwaibom	lga_4	facility_7	Private	Male	60	50 and above	Married/Cohabiting	24	13 - 24 months	Secondary	Employed	Yes	3 and above	NGN19,000-99,000	99999	Sole provider	Yes	Yes	yes	Yes	1000	500	yes	Yes	yes	1000	Yes	no	NA	No	97.08	1208	97.08
1094	Akwaibom	lga_4	facility_7	Private	Female	55	50 and above	Married/Cohabiting	24	13 - 24 months	Secondary	Self-employed	No	3 and above	NGN18,000 and less	99999	Joint provider	Yes	Yes	no	No	NA	NA	no	No	yes	1000	Yes	no	NA	No	97.08	1209	97.08
1095	Akwaibom	lga_4	facility_7	Private	Male	41	35-49	Married/Cohabiting	24	13 - 24 months	Secondary	Self-employed	No	2023-02-01	NGN19,000-99,000	99999	Sole provider	Yes	Yes	yes	Yes	1000	1000	yes	Yes	yes	1000	Yes	no	NA	No	97.08	1210	97.08
1096	Akwaibom	lga_4	facility_7	Private	Female	36	35-49	Married/Cohabiting	24	13 - 24 months	Primary	Unemployed	No	2023-02-01	NGN18,000 and less	10000	Sole provider	Yes	Yes	no	No	NA	NA	no	No	yes	300	Yes	no	NA	No	97.08	1211	97.08
1097	Akwaibom	lga_4	facility_7	Private	Male	31	25-34	Single	12	12 months or less	Secondary	Self-employed	No	2023-02-01	NGN18,000 and less	15000	Sole provider	Yes	Yes	yes	Yes	2000	1500	yes	Yes	yes	2000	Yes	yes	2000	Yes	97.08	1212	97.08
1098	Akwaibom	lga_4	facility_7	Private	Male	45	35-49	Married/Cohabiting	36	25 months or more	Secondary	Self-employed	No	3 and above	NGN18,000 and less	12000	Sole provider	Yes	Yes	no	No	NA	NA	no	No	yes	500	Yes	no	NA	No	97.08	1213	97.08
1099	Akwaibom	lga_4	facility_7	Private	Female	56	50 and above	Married/Cohabiting	12	12 months or less	Primary	Self-employed	No	2023-02-01	NGN18,000 and less	99999	Joint provider	Yes	Yes	no	No	NA	500	yes	Yes	yes	500	Yes	no	NA	No	97.08	1214	97.08
1100	Akwaibom	lga_4	facility_7	Private	Female	23	18-24	Single	12	12 months or less	Secondary	Unemployed	No	3 and above	NGN18,000 and less	99999	Dependent	Yes	Yes	no	No	NA	NA	no	No	yes	300	Yes	no	NA	No	97.08	1215	97.08
1101	Akwaibom	lga_4	facility_7	Private	Female	23	18-24	Single	18	13 - 24 months	Secondary	Unemployed	No	None	NGN18,000 and less	0	Dependent	Yes	Yes	yes	Yes	2000	1000	yes	Yes	yes	1000	Yes	yes	2000	Yes	97.08	1216	97.08
1102	Akwaibom	lga_4	facility_7	Private	Female	42	35-49	Widowed/Divorced	6	12 months or less	Tertiary	Self-employed	No	2023-02-01	NGN18,000 and less	7000	Sole provider	Yes	Yes	no	No	NA	NA	no	No	no	NA	No	no	NA	No	97.08	1217	97.08
1103	Akwaibom	lga_4	facility_7	Private	Female	26	25-34	Single	24	13 - 24 months	Secondary	Unemployed	No	None	NGN18,000 and less	99999	Dependent	Yes	Yes	no	No	NA	NA	no	No	no	NA	No	no	NA	No	97.08	1218	97.08
1104	Akwaibom	lga_4	facility_7	Private	Female	30	25-34	Single	18	13 - 24 months	Secondary	Unemployed	No	None	NGN18,000 and less	0	Dependent	Yes	Yes	no	No	NA	NA	no	No	no	NA	No	no	NA	No	97.08	1219	97.08
1105	Akwaibom	lga_4	facility_7	Private	Female	28	25-34	Married/Cohabiting	12	12 months or less	Primary	Self-employed	No	2023-02-01	NGN18,000 and less	0	Dependent	Yes	Yes	no	No	NA	NA	no	No	yes	1000	Yes	yes	1000	Yes	97.08	1220	97.08
1106	Akwaibom	lga_4	facility_7	Private	Female	48	35-49	Married/Cohabiting	36	25 months or more	Secondary	Self-employed	No	2023-02-01	NGN18,000 and less	99999	Joint provider	Yes	Yes	no	No	NA	500	yes	Yes	yes	500	Yes	no	NA	No	97.08	1221	97.08
1107	Akwaibom	lga_4	facility_7	Private	Male	37	35-49	Married/Cohabiting	18	13 - 24 months	Primary	Self-employed	No	2023-02-01	NGN18,000 and less	20000	Sole provider	Yes	Yes	no	No	NA	NA	no	No	yes	500	Yes	no	NA	No	97.08	1222	97.08
1108	Akwaibom	lga_4	facility_7	Private	Male	38	35-49	Married/Cohabiting	24	13 - 24 months	Secondary	Self-employed	No	3 and above	NGN18,000 and less	99999	Sole provider	Yes	Yes	no	No	NA	NA	no	No	yes	500	Yes	no	NA	No	97.08	1223	97.08
1109	Akwaibom	lga_4	facility_7	Private	Male	42	35-49	Single	24	13 - 24 months	Secondary	Self-employed	No	2023-02-01	NGN18,000 and less	15000	Sole provider	Yes	Yes	yes	Yes	2000	2000	yes	Yes	yes	2000	Yes	yes	1000	Yes	97.08	1224	97.08
1110	Akwaibom	lga_4	facility_7	Private	Female	42	35-49	Married/Cohabiting	23	13 - 24 months	Primary	Self-employed	No	2023-02-01	NGN19,000-99,000	32	Joint provider	Yes	Yes	no	No	NA	NA	no	No	no	NA	No	no	NA	No	97.08	1225	97.08
1111	Akwaibom	lga_4	facility_7	Private	Female	25	25-34	Single	24	13 - 24 months	Secondary	Unemployed	No	None	NGN18,000 and less	99999	Sole provider	Yes	Yes	no	No	NA	NA	no	No	no	NA	No	no	NA	No	97.08	1226	97.08
1112	Akwaibom	lga_4	facility_7	Private	Female	30	25-34	Married/Cohabiting	12	12 months or less	Primary	Self-employed	No	2023-02-01	NGN18,000 and less	99999	Joint provider	Yes	Yes	no	No	NA	NA	no	No	no	NA	No	no	NA	No	97.08	1227	97.08
1113	Akwaibom	lga_4	facility_7	Private	Male	39	35-49	Married/Cohabiting	30	25 months or more	Secondary	Self-employed	No	2023-02-01	NGN19,000-99,000	99999	Sole provider	Yes	Yes	yes	Yes	800	NA	no	No	yes	800	Yes	no	NA	No	97.08	1228	97.08
1114	Crossriver	lga_34	facility_70	Public	Female	65	50 and above	Widowed/Divorced	12	12 months or less	None	Unemployed	No	None	NGN18,000 and less	0	Dependent	Yes	Yes	no	No	NA	NA	no	No	no	NA	No	no	NA	No	143.12	1229	143.12
1115	Crossriver	lga_34	facility_70	Public	Male	32	25-34	Married/Cohabiting	14	12 months or less	Secondary	Self-employed	No	None	NGN19,000-99,000	40000	Joint provider	Yes	Yes	yes	Yes	3500	500	yes	Yes	yes	1000	Yes	yes	2000	Yes	143.12	1230	143.12
1116	Crossriver	lga_34	facility_70	Public	Female	25	25-34	Single	12	12 months or less	Secondary	Self-employed	No	3 and above	NGN19,000-99,000	50000	Joint provider	Yes	Yes	yes	Yes	25000	2000	yes	Yes	yes	4000	Yes	no	NA	No	143.12	1231	143.12
1117	Crossriver	lga_34	facility_70	Public	Female	58	50 and above	Widowed/Divorced	72	13 - 24 months	Secondary	Self-employed	No	2023-02-01	NGN18,000 and less	10000	Sole provider	Yes	Yes	no	No	NA	NA	no	No	no	NA	No	no	NA	No	143.12	1233	143.12
1118	Crossriver	lga_34	facility_70	Public	Male	39	35-49	Single	120	25 months or more	Secondary	Employed	No	None	NGN19,000-99,000	40000	Sole provider	Yes	Yes	yes	Yes	2000	3000	yes	Yes	yes	4000	Yes	no	NA	No	143.12	1234	143.12
1119	Crossriver	lga_34	facility_70	Public	Male	50	50 and above	Widowed/Divorced	36	12 months or less	Secondary	Self-employed	No	2023-02-01	NGN18,000 and less	0	Sole provider	Yes	Yes	no	No	NA	NA	no	No	no	NA	No	no	NA	No	143.12	1235	143.12
1120	Crossriver	lga_34	facility_70	Public	Female	48	35-49	Widowed/Divorced	72	12 months or less	Secondary	Self-employed	No	2023-02-01	NGN18,000 and less	10000	Sole provider	Yes	Yes	no	No	NA	1000	yes	Yes	no	NA	No	no	NA	No	143.12	1236	143.12
1121	Crossriver	lga_34	facility_70	Public	Female	43	35-49	Single	108	25 months or more	Secondary	Self-employed	No	2023-02-01	NGN18,000 and less	5000	Sole provider	Yes	Yes	no	No	NA	NA	no	No	no	NA	No	no	NA	No	143.12	1237	143.12
1122	Crossriver	lga_34	facility_70	Public	Female	25	25-34	Single	13	13 - 24 months	Secondary	Unemployed	No	None	NGN19,000-99,000	0	Dependent	Yes	Yes	yes	Yes	500	300	yes	Yes	yes	300	Yes	yes	500	Yes	143.12	1238	143.12
1123	Crossriver	lga_34	facility_70	Public	Female	34	25-34	Married/Cohabiting	48	25 months or more	Secondary	Self-employed	No	None	NGN18,000 and less	10000	Joint provider	Yes	Yes	no	No	NA	NA	no	No	no	NA	No	no	NA	No	143.12	1239	143.12
1124	Crossriver	lga_34	facility_70	Public	Female	37	35-49	Married/Cohabiting	48	25 months or more	Secondary	Self-employed	No	3 and above	NGN19,000-99,000	40000	Joint provider	Yes	Yes	yes	Yes	10000	3500	yes	Yes	yes	6000	Yes	yes	3000	Yes	143.12	1240	143.12
1125	Crossriver	lga_34	facility_70	Public	Female	27	25-34	Married/Cohabiting	8	12 months or less	Secondary	Self-employed	No	None	NGN19,000-99,000	20000	Joint provider	Yes	Yes	yes	Yes	5000	1000	yes	Yes	yes	1000	Yes	yes	500	Yes	143.12	1241	143.12
1126	Crossriver	lga_34	facility_70	Public	Male	40	35-49	Married/Cohabiting	156	25 months or more	Primary	Self-employed	No	3 and above	NGN19,000-99,000	30000	Joint provider	Yes	Yes	yes	Yes	2000	2000	yes	Yes	yes	2000	Yes	no	NA	No	143.12	1242	143.12
1127	Crossriver	lga_34	facility_70	Public	Female	30	25-34	Single	12	12 months or less	Secondary	Self-employed	No	None	NGN19,000-99,000	30000	Sole provider	Yes	Yes	yes	Yes	3000	1000	yes	Yes	yes	1000	Yes	yes	2000	Yes	143.12	1243	143.12
1128	Crossriver	lga_34	facility_70	Public	Female	40	35-49	Married/Cohabiting	120	25 months or more	Tertiary	Employed	No	3 and above	NGN19,000-99,000	40000	Joint provider	Yes	Yes	yes	Yes	5000	3000	yes	Yes	yes	4000	Yes	no	NA	No	143.12	1244	143.12
1129	Crossriver	lga_34	facility_70	Public	Female	36	35-49	Widowed/Divorced	12	12 months or less	Secondary	Unemployed	No	3 and above	NGN18,000 and less	5000	Sole provider	Yes	Yes	yes	Yes	500	0	no	No	yes	100	Yes	no	NA	No	143.12	1245	143.12
1130	Crossriver	lga_34	facility_70	Public	Female	46	35-49	Widowed/Divorced	24	13 - 24 months	Primary	Unemployed	No	3 and above	NGN19,000-99,000	35000	Sole provider	Yes	Yes	yes	Yes	500	2000	yes	Yes	yes	1000	Yes	yes	500	Yes	143.12	1246	143.12
1131	Crossriver	lga_34	facility_70	Public	Female	37	35-49	Widowed/Divorced	30	25 months or more	Primary	Self-employed	No	2023-02-01	NGN19,000-99,000	20000	Sole provider	Yes	Yes	yes	Yes	5000	1000	yes	Yes	yes	2000	Yes	yes	500	Yes	143.12	1248	143.12
1132	Crossriver	lga_34	facility_70	Public	Female	52	50 and above	Widowed/Divorced	36	13 - 24 months	Secondary	Self-employed	No	2023-02-01	NGN18,000 and less	0	Sole provider	Yes	Yes	no	No	NA	NA	no	No	no	NA	No	no	NA	No	143.12	1249	143.12
1133	Crossriver	lga_34	facility_70	Public	Female	48	35-49	Widowed/Divorced	24	13 - 24 months	Primary	Self-employed	No	3 and above	NGN18,000 and less	10000	Sole provider	Yes	Yes	no	No	NA	NA	no	No	no	NA	No	no	NA	No	143.12	1250	143.12
1134	Crossriver	lga_34	facility_70	Public	Female	52	50 and above	Married/Cohabiting	72	13 - 24 months	Secondary	Self-employed	No	2023-02-01	NGN18,000 and less	0	Dependent	Yes	Yes	no	No	NA	NA	no	No	yes	2000	Yes	no	NA	No	143.12	1251	143.12
1135	Crossriver	lga_34	facility_70	Public	Female	58	50 and above	Widowed/Divorced	108	25 months or more	Secondary	Self-employed	No	2023-02-01	NGN18,000 and less	10000	Sole provider	Yes	Yes	no	No	NA	NA	no	No	no	NA	No	no	NA	No	143.12	1252	143.12
1136	Crossriver	lga_34	facility_70	Public	Female	58	50 and above	Widowed/Divorced	130	25 months or more	Secondary	Unemployed	No	3 and above	NGN19,000-99,000	20000	Joint provider	Yes	Yes	no	No	NA	NA	no	No	no	NA	No	no	NA	No	143.12	1253	143.12
1137	Crossriver	lga_34	facility_71	Private	Female	48	35-49	Married/Cohabiting	52	25 months or more	Secondary	Self-employed	No	2023-02-01	NGN18,000 and less	0	Dependent	Yes	Yes	no	No	NA	NA	no	No	no	NA	No	no	NA	No	15.6938	1254	15.6938
1138	Crossriver	lga_34	facility_71	Private	Female	51	50 and above	Married/Cohabiting	36	12 months or less	Secondary	Self-employed	No	2023-02-01	NGN18,000 and less	30000	Joint provider	Yes	Yes	no	No	NA	2500	yes	Yes	no	NA	No	no	NA	No	15.6938	1255	15.6938
1139	Crossriver	lga_34	facility_71	Private	Female	50	50 and above	Single	24	13 - 24 months	Secondary	Self-employed	No	2023-02-01	NGN18,000 and less	0	Joint provider	Yes	Yes	no	No	NA	NA	no	No	no	NA	No	no	NA	No	15.6938	1256	15.6938
1140	Crossriver	lga_34	facility_71	Private	Male	47	35-49	Widowed/Divorced	36	13 - 24 months	Secondary	Self-employed	No	2023-02-01	NGN18,000 and less	0	Joint provider	Yes	Yes	no	No	NA	NA	no	No	no	NA	No	no	NA	No	15.6938	1257	15.6938
1141	Crossriver	lga_34	facility_71	Private	Male	45	35-49	Married/Cohabiting	23	13 - 24 months	Secondary	Self-employed	No	3 and above	NGN19,000-99,000	55000	Joint provider	Yes	Yes	yes	Yes	5000	2000	yes	Yes	yes	4000	Yes	yes	5000	Yes	15.6938	1258	15.6938
1142	Crossriver	lga_34	facility_71	Private	Female	21	18-24	Widowed/Divorced	9	12 months or less	Secondary	Unemployed	No	None	NGN18,000 and less	18000	Dependent	Yes	Yes	no	No	NA	NA	no	No	no	NA	No	yes	500	Yes	15.6938	1259	15.6938
1143	Crossriver	lga_34	facility_71	Private	Female	40	35-49	Married/Cohabiting	76	25 months or more	Secondary	Employed	Yes	3 and above	NGN19,000-99,000	40000	Joint provider	Yes	Yes	yes	Yes	10000	3000	yes	Yes	yes	5000	Yes	no	NA	No	15.6938	1260	15.6938
1144	Crossriver	lga_34	facility_71	Private	Female	42	35-49	Married/Cohabiting	10	12 months or less	Secondary	Self-employed	No	3 and above	NGN19,000-99,000	15000	Joint provider	Yes	Yes	yes	Yes	1000	200	yes	Yes	yes	400	Yes	no	NA	No	15.6938	1261	15.6938
1145	Crossriver	lga_34	facility_71	Private	Male	52	50 and above	Widowed/Divorced	156	25 months or more	Primary	Self-employed	No	3 and above	NGN19,000-99,000	30000	Joint provider	Yes	Yes	yes	Yes	5000	NA	no	No	yes	5000	Yes	no	NA	No	15.6938	1262	15.6938
1146	Crossriver	lga_34	facility_71	Private	Male	37	35-49	Single	11	12 months or less	Secondary	Self-employed	No	None	NGN19,000-99,000	40000	Sole provider	Yes	Yes	yes	Yes	3000	1000	yes	Yes	yes	1000	Yes	yes	2000	Yes	15.6938	1263	15.6938
1147	Crossriver	lga_34	facility_71	Private	Female	38	35-49	Single	72	25 months or more	Secondary	Self-employed	No	3 and above	NGN18,000 and less	0	Dependent	Yes	Yes	no	No	NA	NA	no	No	no	NA	No	no	NA	No	15.6938	1264	15.6938
1148	Crossriver	lga_34	facility_71	Private	Female	41	35-49	Widowed/Divorced	76	25 months or more	Secondary	Self-employed	No	3 and above	NGN18,000 and less	0	Joint provider	Yes	Yes	no	No	NA	NA	no	No	no	NA	No	no	NA	No	15.6938	1265	15.6938
1149	Crossriver	lga_34	facility_71	Private	Female	36	35-49	Married/Cohabiting	84	25 months or more	Secondary	Unemployed	No	None	NGN18,000 and less	99999	Dependent	Yes	Yes	no	No	NA	NA	no	No	no	NA	No	no	NA	No	15.6938	1266	15.6938
1150	Crossriver	lga_34	facility_71	Private	Female	31	25-34	Married/Cohabiting	8	12 months or less	Secondary	Self-employed	No	2023-02-01	NGN19,000-99,000	25000	Joint provider	Yes	Yes	yes	Yes	1000	500	yes	Yes	yes	600	Yes	yes	2000	Yes	15.6938	1267	15.6938
1151	Crossriver	lga_34	facility_71	Private	Female	35	35-49	Married/Cohabiting	10	12 months or less	Secondary	Employed	No	2023-02-01	NGN19,000-99,000	60000	Joint provider	Yes	Yes	yes	Yes	3000	2000	yes	Yes	yes	1000	Yes	yes	2000	Yes	15.6938	1268	15.6938
1152	Crossriver	lga_34	facility_72	Private	Female	40	35-49	Married/Cohabiting	48	25 months or more	Secondary	Unemployed	No	3 and above	NGN19,000-99,000	20000	Joint provider	Yes	Yes	yes	Yes	1000	500	yes	Yes	yes	500	Yes	yes	300	Yes	243.469	1270	243.469
1153	Crossriver	lga_34	facility_72	Private	Male	50	50 and above	Married/Cohabiting	44	25 months or more	Secondary	Employed	No	3 and above	NGN19,000-99,000	50000	Joint provider	Yes	Yes	yes	Yes	25000	3000	yes	Yes	yes	6000	Yes	yes	7500	Yes	243.469	1272	243.469
1154	Crossriver	lga_34	facility_72	Private	Female	62	50 and above	Widowed/Divorced	48	25 months or more	None	Self-employed	No	None	NGN19,000-99,000	99999	Dependent	Yes	Yes	no	No	NA	100	yes	Yes	no	NA	No	yes	100	Yes	243.469	1273	243.469
1155	Crossriver	lga_34	facility_72	Private	Female	42	35-49	Married/Cohabiting	62	25 months or more	Secondary	Self-employed	No	2023-02-01	NGN19,000-99,000	20000	Joint provider	Yes	Yes	yes	Yes	500	1000	yes	Yes	yes	1000	Yes	yes	500	Yes	243.469	1274	243.469
1156	Crossriver	lga_34	facility_72	Private	Female	36	35-49	Single	18	13 - 24 months	Tertiary	Self-employed	No	None	NGN18,000 and less	15000	Sole provider	Yes	Yes	yes	Yes	500	500	yes	Yes	no	NA	Yes	yes	200	Yes	243.469	1275	243.469
1157	Crossriver	lga_34	facility_72	Private	Female	36	35-49	Married/Cohabiting	60	25 months or more	Secondary	Unemployed	No	None	NGN18,000 and less	0	Dependent	Yes	Yes	yes	Yes	1000	1000	yes	Yes	yes	1000	Yes	no	NA	No	243.469	1276	243.469
1158	Crossriver	lga_34	facility_72	Private	Female	41	35-49	Married/Cohabiting	120	25 months or more	Secondary	Self-employed	Yes	3 and above	NGN19,000-99,000	20000	Joint provider	Yes	Yes	yes	Yes	1000	500	yes	Yes	yes	500	Yes	yes	5000	Yes	243.469	1277	243.469
1159	Crossriver	lga_34	facility_72	Private	Female	65	50 and above	Widowed/Divorced	72	25 months or more	Secondary	Self-employed	No	3 and above	NGN18,000 and less	0	Joint provider	Yes	Yes	no	No	NA	NA	no	No	no	NA	No	no	NA	No	243.469	1278	243.469
1160	Crossriver	lga_34	facility_72	Private	Female	35	35-49	Married/Cohabiting	13	13 - 24 months	Secondary	Self-employed	No	2023-02-01	NGN19,000-99,000	30000	Joint provider	Yes	Yes	yes	Yes	1200	1000	yes	Yes	yes	1000	Yes	yes	1000	Yes	243.469	1279	243.469
1161	Crossriver	lga_34	facility_72	Private	Female	34	25-34	Married/Cohabiting	48	25 months or more	Tertiary	Employed	No	3 and above	NGN19,000-99,000	30000	Joint provider	Yes	Yes	yes	Yes	500	500	yes	Yes	yes	1000	Yes	yes	1000	Yes	243.469	1281	243.469
1162	Crossriver	lga_34	facility_72	Private	Female	38	35-49	Widowed/Divorced	84	13 - 24 months	Secondary	Employed	No	3 and above	NGN18,000 and less	30000	Sole provider	Yes	Yes	no	No	NA	2000	yes	Yes	no	NA	No	no	NA	No	243.469	1282	243.469
1163	Crossriver	lga_34	facility_72	Private	Female	36	35-49	Married/Cohabiting	12	12 months or less	Secondary	Self-employed	No	2023-02-01	NGN19,000-99,000	25000	Joint provider	Yes	Yes	yes	Yes	5000	2000	yes	Yes	yes	1000	Yes	yes	1000	Yes	243.469	1283	243.469
1164	Crossriver	lga_34	facility_72	Private	Male	50	50 and above	Married/Cohabiting	120	25 months or more	Secondary	Employed	Yes	3 and above	NGN19,000-99,000	60000	Sole provider	Yes	Yes	no	No	NA	500	yes	Yes	yes	100	Yes	yes	500	Yes	243.469	1284	243.469
1165	Crossriver	lga_34	facility_72	Private	Female	27	25-34	Single	36	25 months or more	Secondary	Self-employed	No	3 and above	NGN19,000-99,000	50000	Sole provider	Yes	Yes	yes	Yes	2000	NA	no	No	yes	200	Yes	no	NA	No	243.469	1285	243.469
1166	Crossriver	lga_34	facility_72	Private	Female	37	35-49	Married/Cohabiting	59	25 months or more	Primary	Self-employed	No	2023-02-01	NGN18,000 and less	10000	Joint provider	Yes	Yes	no	No	NA	NA	no	No	no	NA	No	no	NA	No	243.469	1286	243.469
1167	Crossriver	lga_34	facility_72	Private	Female	35	35-49	Married/Cohabiting	132	25 months or more	Secondary	Unemployed	No	3 and above	NGN19,000-99,000	15000	Joint provider	Yes	Yes	yes	Yes	3000	500	yes	Yes	yes	500	Yes	yes	500	Yes	243.469	1287	243.469
1168	Crossriver	lga_34	facility_72	Private	Male	51	50 and above	Married/Cohabiting	180	25 months or more	Secondary	Self-employed	No	3 and above	NGN18,000 and less	10000	Sole provider	Yes	Yes	no	No	NA	NA	no	No	no	NA	No	no	NA	No	243.469	1288	243.469
1169	Crossriver	lga_34	facility_72	Private	Female	52	50 and above	Married/Cohabiting	54	25 months or more	Secondary	Self-employed	No	3 and above	NGN18,000 and less	15000	Joint provider	Yes	Yes	no	No	NA	NA	no	No	no	NA	No	no	NA	No	243.469	1289	243.469
1170	Crossriver	lga_34	facility_72	Private	Female	47	35-49	Widowed/Divorced	23	13 - 24 months	Tertiary	Employed	Yes	2023-02-01	NGN19,000-99,000	45000	Sole provider	Yes	Yes	yes	Yes	2000	1000	yes	Yes	yes	1000	Yes	yes	1000	Yes	243.469	1290	243.469
1171	Crossriver	lga_34	facility_72	Private	Female	39	35-49	Single	144	25 months or more	Primary	Self-employed	No	3 and above	NGN18,000 and less	0	Joint provider	Yes	Yes	no	No	NA	NA	no	No	no	NA	No	no	NA	No	243.469	1291	243.469
1172	Crossriver	lga_34	facility_72	Private	Female	45	35-49	Married/Cohabiting	214	25 months or more	Secondary	Employed	No	2023-02-01	NGN19,000-99,000	40000	Sole provider	Yes	Yes	yes	Yes	3000	3000	yes	Yes	yes	5000	Yes	no	NA	No	243.469	1292	243.469
1173	Crossriver	lga_34	facility_72	Private	Female	42	35-49	Married/Cohabiting	8	12 months or less	Secondary	Self-employed	No	2023-02-01	NGN19,000-99,000	20000	Joint provider	Yes	Yes	yes	Yes	700	200	yes	Yes	yes	400	Yes	no	NA	No	243.469	1294	243.469
1174	Crossriver	lga_34	facility_72	Private	Female	60	50 and above	Widowed/Divorced	180	25 months or more	None	Unemployed	No	None	NGN18,000 and less	0	Dependent	Yes	Yes	no	No	NA	NA	no	No	no	NA	No	no	NA	No	243.469	1295	243.469
1175	Crossriver	lga_35	facility_73	Public	Female	41	35-49	Single	72	25 months or more	Tertiary	Employed	No	2023-02-01	NGN19,000-99,000	40000	Sole provider	Yes	Yes	yes	Yes	5000	NA	no	No	yes	4000	Yes	no	NA	No	80.08	1296	80.08
1176	Crossriver	lga_35	facility_73	Public	Female	31	25-34	Single	155	25 months or more	Tertiary	Self-employed	Yes	3 and above	NGN19,000-99,000	20000	Joint provider	Yes	Yes	yes	Yes	1000	2500	yes	Yes	yes	3000	Yes	no	NA	No	80.08	1297	80.08
1177	Crossriver	lga_35	facility_73	Public	Female	42	35-49	Married/Cohabiting	32	25 months or more	Secondary	Unemployed	No	2023-02-01	NGN19,000-99,000	15000	Joint provider	Yes	Yes	no	No	NA	NA	no	No	no	NA	No	no	NA	No	80.08	1298	80.08
1178	Crossriver	lga_35	facility_73	Public	Male	62	50 and above	Married/Cohabiting	52	25 months or more	Secondary	Self-employed	No	3 and above	NGN19,000-99,000	50000	Sole provider	Yes	Yes	yes	Yes	2000	2500	yes	Yes	yes	4000	Yes	no	NA	No	80.08	1299	80.08
1179	Crossriver	lga_35	facility_73	Public	Female	25	25-34	Single	60	25 months or more	Secondary	Unemployed	No	None	NGN19,000-99,000	0	Dependent	Yes	Yes	yes	Yes	30000	3000	yes	Yes	yes	6000	Yes	yes	2500	Yes	80.08	1300	80.08
1180	Crossriver	lga_35	facility_73	Public	Female	29	25-34	Single	27	25 months or more	Secondary	Unemployed	No	None	NGN18,000 and less	0	Dependent	Yes	Yes	no	No	NA	3500	yes	Yes	yes	3000	Yes	no	NA	No	80.08	1301	80.08
1181	Crossriver	lga_35	facility_73	Public	Female	40	35-49	Widowed/Divorced	108	25 months or more	Secondary	Self-employed	No	2023-02-01	NGN19,000-99,000	19000	Joint provider	Yes	Yes	no	No	NA	NA	no	No	yes	500	Yes	no	NA	No	80.08	1302	80.08
1182	Crossriver	lga_35	facility_73	Public	Male	50	50 and above	Widowed/Divorced	120	25 months or more	Secondary	Self-employed	No	None	NGN18,000 and less	99999	Sole provider	Yes	Yes	no	No	NA	2000	yes	Yes	yes	2000	Yes	no	NA	No	80.08	1303	80.08
1183	Crossriver	lga_35	facility_73	Public	Female	37	35-49	Married/Cohabiting	96	25 months or more	None	Unemployed	No	3 and above	NGN18,000 and less	10000	Joint provider	Yes	Yes	no	No	NA	NA	no	No	no	NA	No	no	NA	No	80.08	1304	80.08
1184	Crossriver	lga_35	facility_73	Public	Female	42	35-49	Widowed/Divorced	42	25 months or more	Secondary	Self-employed	No	2023-02-01	NGN19,000-99,000	45000	Sole provider	Yes	Yes	no	No	NA	2500	yes	Yes	no	NA	No	no	NA	No	80.08	1305	80.08
1185	Crossriver	lga_35	facility_73	Public	Female	45	35-49	Widowed/Divorced	60	25 months or more	Secondary	Unemployed	No	3 and above	NGN18,000 and less	99999	Sole provider	Yes	Yes	no	No	NA	NA	no	No	no	NA	No	no	NA	No	80.08	1306	80.08
1186	Crossriver	lga_35	facility_73	Public	Female	22	18-24	Married/Cohabiting	36	25 months or more	Primary	Self-employed	No	3 and above	NGN19,000-99,000	35000	Dependent	Yes	Yes	no	No	NA	500	yes	Yes	yes	500	Yes	no	NA	No	80.08	1307	80.08
1187	Crossriver	lga_35	facility_73	Public	Female	27	25-34	Single	24	13 - 24 months	Secondary	Unemployed	No	None	NGN18,000 and less	99999	Sole provider	Yes	Yes	yes	Yes	2000	500	yes	Yes	yes	500	Yes	no	NA	No	80.08	1308	80.08
1188	Crossriver	lga_35	facility_73	Public	Male	33	25-34	Married/Cohabiting	35	25 months or more	Secondary	Self-employed	No	3 and above	NGN19,000-99,000	35000	Sole provider	Yes	Yes	yes	Yes	1000	NA	no	No	no	NA	No	no	NA	No	80.08	1309	80.08
1189	Crossriver	lga_35	facility_73	Public	Female	52	50 and above	Married/Cohabiting	24	13 - 24 months	Secondary	Self-employed	No	3 and above	NGN19,000-99,000	30000	Sole provider	Yes	Yes	no	No	NA	5000	yes	Yes	yes	1000	Yes	no	NA	No	80.08	1310	80.08
1190	Crossriver	lga_35	facility_73	Public	Male	52	50 and above	Married/Cohabiting	96	25 months or more	Primary	Self-employed	No	3 and above	NGN19,000-99,000	50	Sole provider	Yes	Yes	yes	Yes	10000	3000	yes	Yes	yes	3000	Yes	yes	2000	Yes	80.08	1311	80.08
1191	Crossriver	lga_35	facility_73	Public	Male	33	25-34	Single	36	25 months or more	Secondary	Self-employed	No	None	NGN18,000 and less	99999	Sole provider	Yes	Yes	yes	Yes	2000	NA	no	No	yes	1000	Yes	no	NA	No	80.08	1312	80.08
1192	Crossriver	lga_35	facility_73	Public	Male	30	25-34	Single	18	13 - 24 months	Tertiary	Self-employed	No	None	NGN19,000-99,000	30000	Sole provider	Yes	Yes	no	No	NA	2500	yes	Yes	yes	2000	Yes	no	NA	No	80.08	1313	80.08
1193	Crossriver	lga_35	facility_73	Public	Male	66	50 and above	Married/Cohabiting	132	25 months or more	Primary	Unemployed	No	2023-02-01	NGN19,000-99,000	80000	Sole provider	Yes	Yes	yes	Yes	1000	2000	yes	Yes	yes	500	Yes	yes	2000	Yes	80.08	1315	80.08
1194	Crossriver	lga_35	facility_73	Public	Male	32	25-34	Married/Cohabiting	24	13 - 24 months	Secondary	Self-employed	No	2023-02-01	NGN19,000-99,000	35000	Joint provider	Yes	Yes	yes	Yes	2000	2000	yes	Yes	yes	4000	Yes	yes	500	Yes	80.08	1316	80.08
1195	Crossriver	lga_35	facility_73	Public	Female	30	25-34	Single	60	25 months or more	Secondary	Self-employed	No	None	NGN18,000 and less	99999	Joint provider	Yes	Yes	no	No	NA	NA	no	No	no	NA	No	no	NA	No	80.08	1317	80.08
1196	Crossriver	lga_35	facility_73	Public	Female	46	35-49	Widowed/Divorced	33	25 months or more	Secondary	Unemployed	No	3 and above	NGN18,000 and less	0	Sole provider	Yes	Yes	yes	Yes	5000	3500	yes	Yes	yes	6500	Yes	no	NA	No	80.08	1318	80.08
1197	Crossriver	lga_35	facility_73	Public	Female	50	50 and above	Married/Cohabiting	67	25 months or more	Secondary	Unemployed	No	3 and above	NGN19,000-99,000	30000	Joint provider	Yes	Yes	yes	Yes	2000	2000	yes	Yes	yes	2000	Yes	no	NA	No	80.08	1319	80.08
1198	Crossriver	lga_35	facility_73	Public	Female	39	35-49	Married/Cohabiting	48	25 months or more	Secondary	Self-employed	No	2023-02-01	NGN19,000-99,000	99999	Joint provider	Yes	Yes	no	No	NA	NA	no	No	yes	2000	Yes	no	NA	No	80.08	1320	80.08
1199	Crossriver	lga_36	facility_74	Public	Female	30	25-34	Married/Cohabiting	33	25 months or more	Tertiary	Self-employed	No	2023-02-01	NGN19,000-99,000	60000	Joint provider	Yes	Yes	yes	Yes	2000	800	yes	Yes	yes	2000	Yes	yes	1500	Yes	29.47	1322	29.47
1200	Crossriver	lga_36	facility_74	Public	Female	40	35-49	Widowed/Divorced	18	13 - 24 months	Primary	Unemployed	No	2023-02-01	NGN18,000 and less	5000	Sole provider	Yes	Yes	no	No	NA	NA	no	No	no	NA	No	no	NA	No	29.47	1323	29.47
1201	Crossriver	lga_36	facility_74	Public	Female	20	18-24	Single	9	12 months or less	Primary	Unemployed	No	None	NGN18,000 and less	10000	Dependent	Yes	Yes	no	No	NA	2000	yes	Yes	yes	4500	Yes	no	NA	No	29.47	1324	29.47
1202	Crossriver	lga_36	facility_74	Public	Female	65	50 and above	Married/Cohabiting	32	25 months or more	Tertiary	Unemployed	No	3 and above	NGN100,000 and above	130000	Sole provider	Yes	Yes	yes	Yes	8000	2500	yes	Yes	yes	4000	Yes	yes	6000	Yes	29.47	1325	29.47
1203	Crossriver	lga_36	facility_74	Public	Female	31	25-34	Widowed/Divorced	36	25 months or more	Secondary	Self-employed	No	2023-02-01	NGN19,000-99,000	23000	Joint provider	Yes	Yes	yes	Yes	2000	2000	yes	Yes	yes	2000	Yes	yes	1000	Yes	29.47	1326	29.47
1204	Crossriver	lga_36	facility_74	Public	Male	20	18-24	Single	9	12 months or less	Secondary	Unemployed	No	3 and above	NGN18,000 and less	15000	Sole provider	Yes	Yes	no	No	NA	NA	no	No	no	NA	No	no	NA	No	29.47	1327	29.47
1205	Crossriver	lga_36	facility_74	Public	Female	28	25-34	Single	12	12 months or less	Secondary	Self-employed	No	2023-02-01	NGN19,000-99,000	20000	Sole provider	Yes	Yes	yes	Yes	2000	2000	yes	Yes	yes	1000	Yes	yes	1000	Yes	29.47	1329	29.47
1206	Crossriver	lga_36	facility_74	Public	Female	38	35-49	Widowed/Divorced	19	13 - 24 months	Secondary	Unemployed	No	2023-02-01	NGN19,000-99,000	20000	Sole provider	Yes	Yes	no	No	NA	500	yes	Yes	no	NA	No	no	NA	No	29.47	1330	29.47
1207	Crossriver	lga_36	facility_74	Public	Female	23	18-24	Single	11	12 months or less	Secondary	Unemployed	No	None	NGN18,000 and less	9000	Joint provider	Yes	Yes	yes	Yes	2000	2000	yes	Yes	yes	4000	Yes	yes	1000	Yes	29.47	1331	29.47
1208	Crossriver	lga_36	facility_74	Public	Female	46	35-49	Widowed/Divorced	15	12 months or less	Secondary	Self-employed	No	3 and above	NGN19,000-99,000	20000	Joint provider	Yes	Yes	yes	Yes	3000	800	yes	Yes	no	NA	No	yes	1000	Yes	29.47	1332	29.47
1209	Crossriver	lga_36	facility_74	Public	Female	45	35-49	Married/Cohabiting	13	13 - 24 months	Secondary	Employed	No	3 and above	NGN19,000-99,000	4500	Joint provider	Yes	Yes	yes	Yes	5000	2500	yes	Yes	yes	4900	Yes	yes	1000	Yes	29.47	1333	29.47
1210	Crossriver	lga_36	facility_74	Public	Female	50	50 and above	Widowed/Divorced	11	12 months or less	Primary	Unemployed	No	2023-02-01	NGN18,000 and less	5000	Dependent	Yes	Yes	no	No	NA	NA	no	No	no	NA	No	no	NA	No	29.47	1335	29.47
1211	Crossriver	lga_36	facility_74	Public	Male	50	50 and above	Widowed/Divorced	15	13 - 24 months	Tertiary	Employed	No	3 and above	NGN19,000-99,000	60000	Sole provider	Yes	Yes	yes	Yes	5000	2500	yes	Yes	yes	4000	Yes	yes	2000	Yes	29.47	1336	29.47
1212	Lagos	lga_37	facility_75	Public	Female	43	35-49	Widowed/Divorced	24	13 - 24 months	Primary	Self-employed	No	2023-02-01	NGN19,000-99,000	10000	Sole provider	Yes	Yes	yes	Yes	10000	200	yes	Yes	yes	1000	Yes	no	NA	No	11.99	1337	11.99
1213	Lagos	lga_37	facility_75	Public	Female	39	35-49	Married/Cohabiting	24	13 - 24 months	Primary	Self-employed	No	3 and above	NGN19,000-99,000	30000	Sole provider	Yes	Yes	no	No	NA	500	yes	Yes	yes	1000	Yes	no	NA	No	11.99	1338	11.99
1214	Lagos	lga_37	facility_75	Public	Female	36	35-49	Married/Cohabiting	36	25 months or more	Primary	Unemployed	No	3 and above	NGN19,000-99,000	0	Dependent	Yes	Yes	no	No	NA	1000	yes	Yes	yes	1000	Yes	no	NA	No	11.99	1339	11.99
1215	Lagos	lga_37	facility_76	Public	Male	31	25-34	Married/Cohabiting	48	25 months or more	Secondary	Employed	No	3 and above	NGN19,000-99,000	25000	Sole provider	Yes	Yes	yes	Yes	25000	2500	yes	Yes	yes	5000	Yes	yes	5000	Yes	52.42	1340	52.42
1216	Lagos	lga_37	facility_76	Public	Female	57	50 and above	Widowed/Divorced	84	25 months or more	Primary	Self-employed	No	2023-02-01	NGN19,000-99,000	10000	Sole provider	Yes	Yes	yes	Yes	2000	500	yes	Yes	yes	2000	Yes	no	NA	No	52.42	1341	52.42
1217	Lagos	lga_37	facility_76	Public	Female	32	25-34	Married/Cohabiting	24	13 - 24 months	Secondary	Self-employed	No	None	NGN19,000-99,000	10000	Dependent	Yes	Yes	yes	Yes	1000	2000	yes	Yes	yes	2000	Yes	no	NA	No	52.42	1342	52.42
1218	Lagos	lga_37	facility_76	Public	Male	49	35-49	Married/Cohabiting	6	12 months or less	Secondary	Employed	No	3 and above	NGN19,000-99,000	20000	Sole provider	Yes	Yes	yes	Yes	10000	2000	yes	Yes	yes	2999	Yes	no	NA	No	52.42	1343	52.42
1219	Lagos	lga_37	facility_76	Public	Female	35	35-49	Married/Cohabiting	36	25 months or more	Secondary	Unemployed	No	3 and above	NGN19,000-99,000	0	Dependent	Yes	Yes	yes	Yes	1000	500	yes	Yes	yes	1000	Yes	no	NA	No	52.42	1344	52.42
1220	Lagos	lga_37	facility_76	Public	Female	30	25-34	Married/Cohabiting	60	13 - 24 months	Secondary	Self-employed	No	3 and above	NGN19,000-99,000	5000	Joint provider	Yes	Yes	no	No	NA	500	yes	Yes	yes	1000	Yes	no	NA	No	52.42	1345	52.42
1221	Lagos	lga_37	facility_76	Public	Female	47	35-49	Married/Cohabiting	48	25 months or more	Secondary	Self-employed	No	3 and above	NGN19,000-99,000	99999	Sole provider	Yes	Yes	no	No	NA	2000	yes	Yes	yes	3000	Yes	no	NA	No	52.42	1346	52.42
1222	Lagos	lga_37	facility_76	Public	Female	49	35-49	Married/Cohabiting	48	25 months or more	Secondary	Self-employed	No	2023-02-01	NGN19,000-99,000	18000	Joint provider	Yes	Yes	no	No	NA	500	yes	Yes	yes	1000	Yes	no	NA	No	52.42	1347	52.42
1223	Lagos	lga_37	facility_76	Public	Female	28	25-34	Single	24	13 - 24 months	Tertiary	Unemployed	No	None	NGN18,000 and less	15000	Joint provider	Yes	Yes	yes	Yes	1500	2000	yes	Yes	yes	1000	Yes	no	NA	No	52.42	1348	52.42
1224	Lagos	lga_37	facility_76	Public	Female	34	25-34	Married/Cohabiting	24	13 - 24 months	Secondary	Self-employed	No	3 and above	NGN100,000 and above	40000	Joint provider	Yes	Yes	no	No	NA	NA	no	No	no	NA	No	no	NA	No	52.42	1349	52.42
1225	Lagos	lga_37	facility_76	Public	Male	33	25-34	Single	30	25 months or more	Tertiary	Self-employed	No	None	NGN19,000-99,000	30000	Sole provider	Yes	Yes	yes	Yes	5000	2000	yes	Yes	yes	2000	Yes	yes	1000	Yes	52.42	1350	52.42
1226	Lagos	lga_37	facility_76	Public	Male	55	50 and above	Married/Cohabiting	7	12 months or less	Secondary	Self-employed	No	3 and above	NGN19,000-99,000	40000	Sole provider	Yes	Yes	yes	Yes	1000	500	yes	Yes	yes	1000	Yes	yes	2000	Yes	52.42	1351	52.42
1227	Lagos	lga_37	facility_76	Public	Male	31	25-34	Single	48	13 - 24 months	Tertiary	Self-employed	No	3 and above	NGN100,000 and above	80000	Joint provider	Yes	Yes	no	No	NA	2500	yes	Yes	yes	4000	Yes	no	NA	No	52.42	1352	52.42
1228	Lagos	lga_37	facility_76	Public	Male	58	50 and above	Married/Cohabiting	48	25 months or more	Primary	Unemployed	No	3 and above	NGN19,000-99,000	10000	Joint provider	Yes	Yes	no	No	NA	NA	no	No	no	NA	No	no	NA	No	52.42	1354	52.42
1229	Lagos	lga_37	facility_76	Public	Female	52	50 and above	Widowed/Divorced	60	13 - 24 months	Secondary	Self-employed	No	3 and above	NGN19,000-99,000	30000	Sole provider	Yes	Yes	no	No	NA	200	yes	Yes	no	NA	No	no	NA	No	52.42	1355	52.42
1230	Lagos	lga_37	facility_77	Public	Female	42	35-49	Married/Cohabiting	36	25 months or more	Secondary	Self-employed	No	None	NGN19,000-99,000	50000	Sole provider	Yes	Yes	yes	Yes	500	1500	yes	Yes	yes	4000	Yes	no	NA	No	60.32	1356	60.32
1231	Lagos	lga_37	facility_77	Public	Female	38	35-49	Married/Cohabiting	6	12 months or less	Primary	Self-employed	No	3 and above	NGN19,000-99,000	30000	Joint provider	Yes	Yes	yes	Yes	3000	500	yes	Yes	yes	1000	Yes	no	NA	No	60.32	1357	60.32
1232	Lagos	lga_37	facility_77	Public	Female	39	35-49	Married/Cohabiting	24	13 - 24 months	Tertiary	Self-employed	Yes	None	NGN19,000-99,000	0	Dependent	Yes	Yes	yes	Yes	1500	3000	yes	Yes	yes	1000	Yes	yes	2000	Yes	60.32	1358	60.32
1233	Lagos	lga_37	facility_77	Public	Male	53	50 and above	Married/Cohabiting	24	13 - 24 months	Tertiary	Self-employed	No	3 and above	NGN100,000 and above	99999	Sole provider	Yes	Yes	no	No	NA	500	yes	Yes	yes	1000	Yes	yes	1000	Yes	60.32	1359	60.32
1234	Lagos	lga_37	facility_77	Public	Male	53	50 and above	Married/Cohabiting	24	13 - 24 months	Primary	Self-employed	No	3 and above	NGN19,000-99,000	10000	Joint provider	Yes	Yes	no	No	NA	NA	no	No	no	NA	No	no	NA	No	60.32	1360	60.32
1235	Lagos	lga_37	facility_77	Public	Male	42	35-49	Married/Cohabiting	156	12 months or less	Secondary	Self-employed	No	2023-02-01	NGN19,000-99,000	10000	Joint provider	Yes	Yes	no	No	NA	500	yes	Yes	yes	1000	Yes	no	NA	No	60.32	1361	60.32
1236	Lagos	lga_37	facility_77	Public	Female	34	25-34	Married/Cohabiting	168	12 months or less	Secondary	Unemployed	Yes	None	NGN19,000-99,000	0	Dependent	Yes	Yes	no	No	NA	NA	no	No	no	NA	No	no	NA	No	60.32	1362	60.32
1237	Lagos	lga_37	facility_77	Public	Female	37	35-49	Married/Cohabiting	108	25 months or more	Tertiary	Employed	No	None	NGN19,000-99,000	18000	Dependent	Yes	Yes	yes	Yes	9999	NA	no	No	yes	500	Yes	no	NA	No	60.32	1363	60.32
1238	Lagos	lga_37	facility_77	Public	Female	30	25-34	Married/Cohabiting	60	25 months or more	Secondary	Unemployed	No	3 and above	NGN19,000-99,000	0	Dependent	Yes	Yes	no	No	NA	NA	no	No	no	NA	No	no	NA	No	60.32	1364	60.32
1239	Lagos	lga_37	facility_77	Public	Female	33	25-34	Married/Cohabiting	24	13 - 24 months	Secondary	Self-employed	No	2023-02-01	NGN19,000-99,000	99999	Joint provider	Yes	Yes	no	No	NA	500	yes	Yes	yes	200	Yes	no	NA	No	60.32	1365	60.32
1240	Lagos	lga_37	facility_77	Public	Female	24	18-24	Single	23	13 - 24 months	Secondary	Employed	No	None	NGN18,000 and less	4500	Sole provider	Yes	Yes	yes	Yes	9999	0	no	No	yes	2000	Yes	no	NA	No	60.32	1366	60.32
1241	Lagos	lga_37	facility_77	Public	Female	55	50 and above	Widowed/Divorced	7	12 months or less	Primary	Self-employed	No	3 and above	NGN19,000-99,000	30000	Sole provider	Yes	Yes	no	No	NA	NA	no	No	no	NA	No	no	NA	No	60.32	1367	60.32
1242	Lagos	lga_37	facility_77	Public	Male	53	50 and above	Married/Cohabiting	15	13 - 24 months	Secondary	Self-employed	No	3 and above	NGN100,000 and above	80000	Sole provider	Yes	Yes	no	No	NA	NA	no	No	yes	1000	Yes	yes	2000	Yes	60.32	1368	60.32
1243	Lagos	lga_37	facility_77	Public	Female	30	25-34	Married/Cohabiting	36	25 months or more	Tertiary	Self-employed	No	None	NGN19,000-99,000	30000	Joint provider	Yes	Yes	yes	Yes	15000	2000	yes	Yes	yes	4000	Yes	no	NA	No	60.32	1369	60.32
1244	Lagos	lga_37	facility_77	Public	Female	29	25-34	Single	11	12 months or less	Tertiary	Unemployed	No	None	NGN18,000 and less	99999	Dependent	Yes	Yes	no	No	NA	2000	yes	Yes	yes	500	Yes	no	NA	No	60.32	1370	60.32
1245	Lagos	lga_37	facility_77	Public	Female	48	35-49	Married/Cohabiting	36	13 - 24 months	Secondary	Unemployed	No	3 and above	NGN19,000-99,000	99999	Sole provider	Yes	Yes	no	No	NA	NA	no	No	no	NA	No	no	NA	No	60.32	1371	60.32
1246	Lagos	lga_38	facility_79	Public	Female	43	35-49	Married/Cohabiting	72	25 months or more	Tertiary	Employed	No	3 and above	NGN18,000 and less	20000	Sole provider	Yes	Yes	no	No	NA	NA	no	No	no	NA	No	yes	1000	Yes	5.66	1372	5.66
1247	Lagos	lga_38	facility_79	Public	Female	36	35-49	Married/Cohabiting	60	25 months or more	Primary	Self-employed	No	2023-02-01	NGN19,000-99,000	20000	Joint provider	Yes	Yes	yes	Yes	2500	500	yes	Yes	yes	1000	Yes	no	NA	No	5.66	1373	5.66
1248	Lagos	lga_38	facility_79	Public	Female	34	25-34	Married/Cohabiting	24	13 - 24 months	Secondary	Self-employed	No	2023-02-01	NGN18,000 and less	99999	Joint provider	Yes	Yes	yes	Yes	10000	1000	yes	Yes	yes	1000	Yes	yes	2000	Yes	5.66	1374	5.66
1249	Lagos	lga_38	facility_79	Public	Female	49	35-49	Married/Cohabiting	12	12 months or less	None	Unemployed	No	3 and above	NGN19,000-99,000	0	Dependent	Yes	Yes	yes	Yes	2000	1000	yes	Yes	yes	1000	Yes	no	NA	No	5.66	1375	5.66
1250	Lagos	lga_38	facility_79	Public	Male	62	50 and above	Married/Cohabiting	18	13 - 24 months	Tertiary	Unemployed	No	3 and above	NGN18,000 and less	99999	Sole provider	Yes	Yes	no	No	NA	NA	no	No	yes	1000	Yes	yes	1000	Yes	5.66	1376	5.66
1251	Lagos	lga_38	facility_79	Public	Female	40	35-49	Married/Cohabiting	27	25 months or more	Secondary	Self-employed	No	3 and above	NGN18,000 and less	99999	Joint provider	Yes	Yes	no	No	NA	NA	no	No	no	NA	No	no	NA	No	5.66	1377	5.66
1252	Lagos	lga_38	facility_79	Public	Female	45	35-49	Single	6	12 months or less	Primary	Self-employed	No	3 and above	NGN18,000 and less	15000	Joint provider	Yes	Yes	yes	Yes	5000	500	yes	Yes	yes	1000	Yes	no	NA	No	5.66	1378	5.66
1253	Lagos	lga_38	facility_79	Public	Female	30	25-34	Single	24	13 - 24 months	None	Unemployed	No	2023-02-01	NGN18,000 and less	0	Dependent	Yes	Yes	yes	Yes	500	200	yes	Yes	yes	500	Yes	no	NA	No	5.66	1379	5.66
1254	Akwaibom	lga_5	facility_8	Public	Female	23	18-24	Married/Cohabiting	14	13 - 24 months	Secondary	Self-employed	No	3 and above	NGN18,000 and less	5000	Joint provider	Yes	Yes	yes	Yes	2000	1000	yes	Yes	yes	1000	Yes	yes	500	Yes	8.86875	1380	8.86875
1255	Akwaibom	lga_5	facility_8	Public	Female	35	35-49	Married/Cohabiting	12	12 months or less	Secondary	Self-employed	No	3 and above	NGN18,000 and less	10000	Joint provider	Yes	Yes	no	No	NA	500	yes	Yes	yes	2000	Yes	no	NA	No	8.86875	1381	8.86875
1256	Akwaibom	lga_5	facility_8	Public	Female	28	25-34	Married/Cohabiting	15	13 - 24 months	Secondary	Self-employed	No	3 and above	NGN18,000 and less	10000	Joint provider	Yes	Yes	yes	Yes	500	2000	yes	Yes	yes	2000	Yes	no	NA	No	8.86875	1382	8.86875
1257	Akwaibom	lga_5	facility_8	Public	Female	20	18-24	Single	9	12 months or less	Primary	Unemployed	No	3 and above	NGN18,000 and less	0	Dependent	Yes	Yes	no	No	NA	NA	no	No	no	NA	No	no	NA	No	8.86875	1383	8.86875
1258	Akwaibom	lga_5	facility_8	Public	Female	54	50 and above	Widowed/Divorced	6	12 months or less	None	Self-employed	No	2023-02-01	NGN18,000 and less	1000	Dependent	Yes	Yes	yes	Yes	1000	250	yes	Yes	yes	500	Yes	no	NA	No	8.86875	1384	8.86875
1259	Akwaibom	lga_5	facility_8	Public	Female	21	18-24	Married/Cohabiting	12	12 months or less	Secondary	Unemployed	No	3 and above	NGN18,000 and less	0	Dependent	Yes	Yes	yes	Yes	2000	2500	yes	Yes	yes	2000	Yes	no	NA	No	8.86875	1386	8.86875
1260	Akwaibom	lga_5	facility_8	Public	Female	25	25-34	Married/Cohabiting	6	12 months or less	Secondary	Unemployed	No	2023-02-01	NGN18,000 and less	0	Dependent	Yes	Yes	yes	Yes	2000	1000	yes	Yes	yes	1000	Yes	no	NA	No	8.86875	1387	8.86875
1261	Lagos	lga_38	facility_80	Public	Female	40	35-49	Single	12	12 months or less	Secondary	Self-employed	No	None	NGN19,000-99,000	30000	Sole provider	Yes	Yes	yes	Yes	10000	2000	yes	Yes	yes	4000	Yes	no	NA	No	2.88	1388	2.88
1262	Lagos	lga_38	facility_80	Public	Female	40	35-49	Married/Cohabiting	24	13 - 24 months	Primary	Self-employed	No	3 and above	NGN19,000-99,000	100000	Joint provider	Yes	Yes	yes	Yes	5000	2000	yes	Yes	yes	2000	Yes	no	NA	No	2.88	1389	2.88
1263	Lagos	lga_38	facility_80	Public	Female	30	25-34	Married/Cohabiting	12	12 months or less	None	Self-employed	No	2023-02-01	NGN19,000-99,000	5000	Joint provider	Yes	Yes	yes	Yes	2000	2000	yes	Yes	yes	1000	Yes	no	NA	No	2.88	1390	2.88
1264	Lagos	lga_38	facility_80	Public	Male	53	50 and above	Married/Cohabiting	24	13 - 24 months	Primary	Self-employed	No	None	NGN19,000-99,000	5000	Joint provider	Yes	Yes	yes	Yes	5000	2000	yes	Yes	yes	2000	Yes	no	NA	No	2.88	1391	2.88
1265	Lagos	lga_38	facility_80	Public	Female	37	35-49	Married/Cohabiting	11	12 months or less	Primary	Self-employed	No	3 and above	NGN19,000-99,000	20000	Joint provider	Yes	Yes	yes	Yes	500	1000	yes	Yes	yes	1000	Yes	no	NA	No	2.88	1392	2.88
1266	Lagos	lga_38	facility_80	Public	Female	37	35-49	Single	8	12 months or less	Primary	Employed	No	None	NGN19,000-99,000	24000	Joint provider	Yes	Yes	yes	Yes	15000	2000	yes	Yes	yes	2000	Yes	no	NA	No	2.88	1393	2.88
1267	Lagos	lga_38	facility_80	Public	Female	22	18-24	Married/Cohabiting	6	12 months or less	Primary	Self-employed	No	None	NGN19,000-99,000	22000	Joint provider	Yes	Yes	yes	Yes	1500	2000	yes	Yes	yes	4000	Yes	no	NA	No	2.88	1394	2.88
1268	Lagos	lga_38	facility_80	Public	Male	34	25-34	Single	12	12 months or less	Secondary	Employed	No	None	NGN19,000-99,000	30000	Sole provider	Yes	Yes	yes	Yes	10000	2000	yes	Yes	yes	4000	Yes	no	NA	No	2.88	1395	2.88
1269	Lagos	lga_38	facility_80	Public	Male	60	50 and above	Married/Cohabiting	12	12 months or less	Primary	Self-employed	No	3 and above	NGN18,000 and less	99999	Joint provider	Yes	Yes	yes	Yes	10000	2000	yes	Yes	yes	1000	Yes	yes	1000	Yes	2.88	1396	2.88
1270	Lagos	lga_38	facility_80	Public	Male	43	35-49	Widowed/Divorced	24	13 - 24 months	Primary	Self-employed	No	None	NGN19,000-99,000	20000	Sole provider	Yes	Yes	yes	Yes	1000	2000	yes	Yes	yes	2000	Yes	no	NA	No	2.88	1397	2.88
1271	Lagos	lga_38	facility_80	Public	Female	60	50 and above	Widowed/Divorced	24	13 - 24 months	None	Self-employed	No	None	NGN19,000-99,000	10000	Joint provider	Yes	Yes	yes	Yes	2000	500	yes	Yes	yes	2000	Yes	no	NA	No	2.88	1398	2.88
1272	Lagos	lga_38	facility_80	Public	Female	44	35-49	Married/Cohabiting	24	13 - 24 months	Tertiary	Self-employed	No	None	NGN19,000-99,000	9999	Joint provider	Yes	Yes	yes	Yes	2000	500	yes	Yes	yes	1000	Yes	no	NA	No	2.88	1399	2.88
1273	Lagos	lga_38	facility_80	Public	Female	35	35-49	Married/Cohabiting	7	12 months or less	Primary	Self-employed	No	None	NGN19,000-99,000	10000	Joint provider	Yes	Yes	yes	Yes	1000	1000	yes	Yes	yes	4000	Yes	no	NA	No	2.88	1400	2.88
1274	Lagos	lga_38	facility_80	Public	Female	26	25-34	Married/Cohabiting	12	12 months or less	Tertiary	Self-employed	No	2023-02-01	NGN19,000-99,000	25000	Joint provider	Yes	Yes	yes	Yes	5000	2000	yes	Yes	yes	4000	Yes	no	NA	No	2.88	1401	2.88
1275	Lagos	lga_38	facility_80	Public	Female	23	18-24	Married/Cohabiting	12	12 months or less	Secondary	Self-employed	No	2023-02-01	NGN19,000-99,000	30000	Joint provider	Yes	Yes	yes	Yes	5000	2000	yes	Yes	yes	4000	Yes	no	NA	No	2.88	1402	2.88
1276	Lagos	lga_38	facility_80	Public	Female	43	35-49	Single	60	25 months or more	Primary	Self-employed	No	2023-02-01	NGN19,000-99,000	20000	Joint provider	Yes	Yes	yes	Yes	5000	2000	yes	Yes	yes	2000	Yes	no	NA	No	2.88	1403	2.88
1277	Lagos	lga_38	facility_80	Public	Female	43	35-49	Married/Cohabiting	48	25 months or more	Primary	Self-employed	No	3 and above	NGN19,000-99,000	30000	Joint provider	Yes	Yes	yes	Yes	5000	1000	yes	Yes	yes	2500	Yes	no	NA	No	2.88	1404	2.88
1278	Lagos	lga_38	facility_80	Public	Female	59	50 and above	Single	24	13 - 24 months	Primary	Self-employed	No	2023-02-01	NGN18,000 and less	9999	Sole provider	Yes	Yes	no	No	NA	1000	yes	Yes	no	NA	No	no	NA	No	2.88	1405	2.88
1279	Lagos	lga_38	facility_80	Public	Female	33	25-34	Single	24	13 - 24 months	Primary	Unemployed	No	None	NGN18,000 and less	0	Dependent	Yes	Yes	yes	Yes	500	1000	yes	Yes	yes	2000	Yes	no	NA	No	2.88	1406	2.88
1280	Lagos	lga_38	facility_80	Public	Female	41	35-49	Married/Cohabiting	24	13 - 24 months	Primary	Self-employed	No	None	NGN100,000 and above	30000	Joint provider	Yes	Yes	yes	Yes	2000	2000	yes	Yes	yes	2000	Yes	no	NA	No	2.88	1407	2.88
1281	Lagos	lga_38	facility_80	Public	Female	36	35-49	Widowed/Divorced	12	12 months or less	Primary	Self-employed	Yes	3 and above	NGN19,000-99,000	20000	Sole provider	Yes	Yes	yes	Yes	7000	2000	yes	Yes	yes	2000	Yes	no	NA	No	2.88	1408	2.88
1282	Lagos	lga_38	facility_80	Public	Female	52	50 and above	Widowed/Divorced	17	13 - 24 months	None	Self-employed	No	None	NGN19,000-99,000	20000	Sole provider	Yes	Yes	yes	Yes	3000	1000	yes	Yes	yes	2000	Yes	no	NA	No	2.88	1409	2.88
1283	Lagos	lga_38	facility_80	Public	Female	52	50 and above	Married/Cohabiting	12	12 months or less	Secondary	Employed	No	2023-02-01	NGN19,000-99,000	30000	Joint provider	Yes	Yes	yes	Yes	10000	2000	yes	Yes	yes	4000	Yes	no	NA	No	2.88	1410	2.88
1284	Lagos	lga_38	facility_80	Public	Male	39	35-49	Married/Cohabiting	6	12 months or less	Primary	Self-employed	No	3 and above	NGN19,000-99,000	25000	Joint provider	Yes	Yes	yes	Yes	25000	2000	yes	Yes	yes	4000	Yes	no	NA	No	2.88	1411	2.88
1285	Lagos	lga_38	facility_80	Public	Female	60	50 and above	Widowed/Divorced	18	13 - 24 months	None	Self-employed	No	2023-02-01	NGN19,000-99,000	30000	Joint provider	Yes	Yes	yes	Yes	12500	1000	yes	Yes	yes	2000	Yes	no	NA	No	2.88	1412	2.88
1286	Lagos	lga_38	facility_81	Public	Female	31	25-34	Married/Cohabiting	8	12 months or less	Tertiary	Self-employed	No	3 and above	NGN19,000-99,000	20000	Sole provider	Yes	Yes	yes	Yes	5000	200	yes	Yes	yes	2000	Yes	no	NA	No	6.74	1413	6.74
1287	Lagos	lga_38	facility_81	Public	Female	36	35-49	Widowed/Divorced	24	13 - 24 months	Primary	Self-employed	No	3 and above	NGN19,000-99,000	60000	Sole provider	Yes	Yes	yes	Yes	5000	1000	yes	Yes	yes	1000	Yes	no	NA	No	6.74	1414	6.74
1288	Lagos	lga_38	facility_81	Public	Female	28	25-34	Married/Cohabiting	24	13 - 24 months	Secondary	Unemployed	No	2023-02-01	NGN19,000-99,000	45000	Dependent	Yes	Yes	yes	Yes	500	500	yes	Yes	yes	500	Yes	no	NA	No	6.74	1415	6.74
1289	Lagos	lga_38	facility_81	Public	Female	45	35-49	Widowed/Divorced	24	13 - 24 months	None	Unemployed	No	3 and above	NGN18,000 and less	0	Dependent	Yes	Yes	yes	Yes	500	500	yes	Yes	yes	1000	Yes	no	NA	No	6.74	1416	6.74
1290	Lagos	lga_38	facility_81	Public	Male	40	35-49	Married/Cohabiting	17	13 - 24 months	Tertiary	Employed	No	3 and above	NGN19,000-99,000	50000	Sole provider	Yes	Yes	yes	Yes	1000	1000	yes	Yes	yes	1000	Yes	no	NA	No	6.74	1417	6.74
1291	Lagos	lga_38	facility_81	Public	Female	70	50 and above	Widowed/Divorced	32	25 months or more	Primary	Self-employed	No	3 and above	NGN19,000-99,000	10000	Joint provider	Yes	Yes	yes	Yes	500	500	yes	Yes	yes	500	Yes	no	NA	No	6.74	1418	6.74
1292	Lagos	lga_38	facility_81	Public	Female	25	25-34	Single	27	25 months or more	Secondary	Self-employed	No	2023-02-01	NGN19,000-99,000	20000	Dependent	Yes	Yes	yes	Yes	5000	500	yes	Yes	yes	1000	Yes	no	NA	No	6.74	1419	6.74
1293	Lagos	lga_38	facility_81	Public	Female	34	25-34	Married/Cohabiting	12	12 months or less	Secondary	Self-employed	No	2023-02-01	NGN18,000 and less	7000	Joint provider	Yes	Yes	yes	Yes	5000	1000	yes	Yes	yes	1000	Yes	no	NA	No	6.74	1420	6.74
1294	Lagos	lga_38	facility_81	Public	Male	31	25-34	Married/Cohabiting	24	13 - 24 months	Tertiary	Employed	No	3 and above	NGN19,000-99,000	70000	Sole provider	Yes	Yes	yes	Yes	10000	1000	yes	Yes	yes	2000	Yes	no	NA	No	6.74	1421	6.74
1295	Lagos	lga_38	facility_81	Public	Female	37	35-49	Married/Cohabiting	14	13 - 24 months	None	Employed	No	2023-02-01	NGN19,000-99,000	11500	Joint provider	Yes	Yes	yes	Yes	5000	500	yes	Yes	yes	2000	Yes	no	NA	No	6.74	1422	6.74
1296	Lagos	lga_38	facility_81	Public	Male	46	35-49	Married/Cohabiting	20	13 - 24 months	Tertiary	Self-employed	No	2023-02-01	NGN19,000-99,000	30000	Joint provider	Yes	Yes	yes	Yes	1000	2000	yes	Yes	yes	1000	Yes	no	NA	No	6.74	1423	6.74
1297	Lagos	lga_38	facility_81	Public	Female	22	18-24	Married/Cohabiting	6	12 months or less	Secondary	Self-employed	No	2023-02-01	NGN19,000-99,000	10000	Joint provider	Yes	Yes	yes	Yes	1000	500	yes	Yes	yes	2000	Yes	no	NA	No	6.74	1424	6.74
1298	Lagos	lga_38	facility_81	Public	Female	40	35-49	Married/Cohabiting	60	25 months or more	Secondary	Unemployed	No	2023-02-01	NGN19,000-99,000	20000	Dependent	Yes	Yes	yes	Yes	5000	500	yes	Yes	yes	1000	Yes	no	NA	No	6.74	1425	6.74
1299	Lagos	lga_38	facility_81	Public	Female	34	25-34	Single	18	13 - 24 months	None	Self-employed	No	2023-02-01	NGN19,000-99,000	20000	Sole provider	Yes	Yes	yes	Yes	5000	2000	yes	Yes	yes	2000	Yes	no	NA	No	6.74	1426	6.74
1300	Lagos	lga_38	facility_81	Public	Female	35	35-49	Married/Cohabiting	24	13 - 24 months	Secondary	Self-employed	No	3 and above	NGN19,000-99,000	30000	Joint provider	Yes	Yes	yes	Yes	5000	500	yes	Yes	yes	2000	Yes	no	NA	No	6.74	1427	6.74
1301	Lagos	lga_38	facility_81	Public	Female	50	50 and above	Widowed/Divorced	8	12 months or less	Primary	Self-employed	No	2023-02-01	NGN19,000-99,000	30000	Sole provider	Yes	Yes	yes	Yes	5000	1000	yes	Yes	yes	3000	Yes	no	NA	No	6.74	1428	6.74
1302	Lagos	lga_38	facility_82	Public	Male	52	50 and above	Married/Cohabiting	48	25 months or more	Secondary	Employed	Yes	3 and above	NGN19,000-99,000	85000	Sole provider	Yes	Yes	yes	Yes	10000	2000	yes	Yes	yes	2000	Yes	yes	2000	Yes	8.63	1429	8.63
1303	Lagos	lga_38	facility_82	Public	Female	40	35-49	Widowed/Divorced	24	13 - 24 months	Secondary	Self-employed	No	3 and above	NGN18,000 and less	25000	Sole provider	Yes	Yes	yes	Yes	10000	1000	yes	Yes	yes	1000	Yes	yes	1000	Yes	8.63	1430	8.63
1304	Lagos	lga_38	facility_82	Public	Male	45	35-49	Single	12	12 months or less	Secondary	Employed	No	2023-02-01	NGN19,000-99,000	40000	Sole provider	Yes	Yes	yes	Yes	10000	1000	yes	Yes	yes	2000	Yes	yes	2000	Yes	8.63	1431	8.63
1305	Lagos	lga_38	facility_82	Public	Female	36	35-49	Married/Cohabiting	36	25 months or more	Secondary	Employed	No	2023-02-01	NGN19,000-99,000	48500	Joint provider	Yes	Yes	yes	Yes	15000	1500	yes	Yes	yes	2000	Yes	yes	3000	Yes	8.63	1432	8.63
1306	Lagos	lga_38	facility_82	Public	Male	63	50 and above	Widowed/Divorced	24	13 - 24 months	Primary	Employed	No	2023-02-01	NGN19,000-99,000	33000	Sole provider	Yes	Yes	yes	Yes	10000	1000	yes	Yes	yes	2000	Yes	yes	3000	Yes	8.63	1433	8.63
1307	Lagos	lga_38	facility_82	Public	Female	37	35-49	Married/Cohabiting	24	13 - 24 months	Tertiary	Unemployed	Yes	3 and above	NGN18,000 and less	99999	Joint provider	Yes	Yes	yes	Yes	10000	2000	yes	Yes	yes	2000	Yes	no	NA	No	8.63	1434	8.63
1308	Lagos	lga_38	facility_82	Public	Female	31	25-34	Married/Cohabiting	9	12 months or less	Secondary	Self-employed	No	2023-02-01	NGN19,000-99,000	9999	Joint provider	Yes	Yes	yes	Yes	4000	1000	yes	Yes	yes	1500	Yes	no	NA	No	8.63	1435	8.63
1309	Lagos	lga_38	facility_82	Public	Male	44	35-49	Married/Cohabiting	12	12 months or less	Secondary	Employed	No	3 and above	NGN18,000 and less	30000	Sole provider	Yes	Yes	yes	Yes	10000	NA	no	No	no	NA	No	no	NA	No	8.63	1436	8.63
1310	Lagos	lga_38	facility_82	Public	Female	32	25-34	Married/Cohabiting	24	13 - 24 months	Secondary	Employed	No	2023-02-01	NGN18,000 and less	15000	Joint provider	Yes	Yes	yes	Yes	10000	1000	yes	Yes	yes	2000	Yes	yes	1000	Yes	8.63	1437	8.63
1311	Lagos	lga_38	facility_82	Public	Female	48	35-49	Married/Cohabiting	12	12 months or less	Secondary	Self-employed	No	2023-02-01	NGN18,000 and less	99999	Joint provider	Yes	Yes	yes	Yes	10000	1500	yes	Yes	yes	2000	Yes	no	NA	No	8.63	1438	8.63
1312	Lagos	lga_38	facility_82	Public	Female	39	35-49	Married/Cohabiting	36	25 months or more	Primary	Self-employed	No	2023-02-01	NGN18,000 and less	99999	Joint provider	Yes	Yes	yes	Yes	10000	1500	yes	Yes	yes	2000	Yes	yes	3000	Yes	8.63	1439	8.63
1313	Lagos	lga_38	facility_82	Public	Female	46	35-49	Married/Cohabiting	18	13 - 24 months	Secondary	Self-employed	No	3 and above	NGN18,000 and less	99999	Joint provider	Yes	Yes	yes	Yes	10000	1000	yes	Yes	yes	1000	Yes	yes	1000	Yes	8.63	1440	8.63
1314	Lagos	lga_38	facility_82	Public	Female	63	50 and above	Widowed/Divorced	60	25 months or more	None	Unemployed	No	2023-02-01	NGN18,000 and less	99999	Sole provider	Yes	Yes	no	No	NA	NA	no	No	no	NA	No	no	NA	No	8.63	1441	8.63
1315	Lagos	lga_38	facility_82	Public	Female	36	35-49	Married/Cohabiting	48	25 months or more	Tertiary	Employed	No	3 and above	NGN19,000-99,000	18000	Joint provider	Yes	Yes	yes	Yes	1000	500	yes	Yes	yes	500	Yes	no	NA	No	8.63	1442	8.63
1316	Lagos	lga_38	facility_82	Public	Female	42	35-49	Married/Cohabiting	12	12 months or less	Primary	Self-employed	No	2023-02-01	NGN18,000 and less	25000	Joint provider	Yes	Yes	yes	Yes	10000	1500	yes	Yes	yes	2000	Yes	yes	2000	Yes	8.63	1443	8.63
1317	Lagos	lga_38	facility_82	Public	Male	56	50 and above	Widowed/Divorced	24	13 - 24 months	Secondary	Employed	No	3 and above	NGN18,000 and less	24800	Sole provider	Yes	Yes	yes	Yes	10000	2000	yes	Yes	yes	2000	Yes	yes	4000	Yes	8.63	1444	8.63
1318	Lagos	lga_38	facility_83	Public	Female	31	25-34	Married/Cohabiting	30	25 months or more	Secondary	Self-employed	No	2023-02-01	NGN100,000 and above	50000	Joint provider	Yes	Yes	yes	Yes	15000	2000	yes	Yes	yes	4000	Yes	yes	5000	Yes	141.75	1445	141.75
1319	Lagos	lga_38	facility_83	Public	Female	48	35-49	Married/Cohabiting	15	13 - 24 months	Secondary	Self-employed	No	3 and above	NGN19,000-99,000	10000	Joint provider	Yes	Yes	yes	Yes	2000	500	yes	Yes	yes	2000	Yes	no	NA	No	141.75	1446	141.75
1320	Lagos	lga_38	facility_83	Public	Female	47	35-49	Widowed/Divorced	36	25 months or more	Primary	Self-employed	No	2023-02-01	NGN18,000 and less	6000	Dependent	Yes	Yes	yes	Yes	2000	200	yes	Yes	yes	500	Yes	no	NA	No	141.75	1447	141.75
1321	Lagos	lga_38	facility_83	Public	Male	53	50 and above	Married/Cohabiting	192	25 months or more	Secondary	Self-employed	No	3 and above	NGN19,000-99,000	90000	Sole provider	Yes	Yes	yes	Yes	10000	1000	yes	Yes	yes	1000	Yes	yes	5000	Yes	141.75	1448	141.75
1322	Lagos	lga_38	facility_83	Public	Female	30	25-34	Married/Cohabiting	84	25 months or more	Secondary	Employed	No	3 and above	NGN19,000-99,000	18500	Joint provider	Yes	Yes	yes	Yes	1000	1000	yes	Yes	yes	1000	Yes	no	NA	No	141.75	1449	141.75
1323	Lagos	lga_38	facility_83	Public	Female	36	35-49	Married/Cohabiting	96	25 months or more	Tertiary	Self-employed	No	2023-02-01	NGN100,000 and above	60000	Joint provider	Yes	Yes	yes	Yes	5000	1000	yes	Yes	yes	4000	Yes	yes	2000	Yes	141.75	1450	141.75
1324	Lagos	lga_38	facility_83	Public	Female	28	25-34	Married/Cohabiting	72	25 months or more	Secondary	Unemployed	No	3 and above	NGN19,000-99,000	0	Dependent	Yes	Yes	yes	Yes	1500	1000	yes	Yes	yes	500	Yes	no	NA	No	141.75	1451	141.75
1325	Lagos	lga_38	facility_83	Public	Female	32	25-34	Married/Cohabiting	12	12 months or less	None	Self-employed	No	2023-02-01	NGN19,000-99,000	30000	Joint provider	Yes	Yes	yes	Yes	1000	1000	yes	Yes	yes	2000	Yes	no	NA	No	141.75	1452	141.75
1326	Lagos	lga_38	facility_83	Public	Female	35	35-49	Married/Cohabiting	60	25 months or more	Secondary	Self-employed	No	3 and above	NGN100,000 and above	90000	Joint provider	Yes	Yes	yes	Yes	2000	500	yes	Yes	yes	2000	Yes	no	NA	No	141.75	1453	141.75
1327	Lagos	lga_38	facility_83	Public	Male	38	35-49	Single	48	13 - 24 months	Secondary	Employed	No	None	NGN19,000-99,000	25000	Sole provider	Yes	Yes	yes	Yes	2000	1000	yes	Yes	yes	1000	Yes	no	NA	No	141.75	1454	141.75
1328	Lagos	lga_38	facility_83	Public	Male	52	50 and above	Widowed/Divorced	72	25 months or more	Secondary	Self-employed	No	None	NGN19,000-99,000	25000	Sole provider	Yes	Yes	yes	Yes	3000	1000	yes	Yes	yes	1000	Yes	no	NA	No	141.75	1455	141.75
1329	Lagos	lga_38	facility_83	Public	Female	35	35-49	Married/Cohabiting	72	25 months or more	Secondary	Self-employed	No	3 and above	NGN19,000-99,000	10000	Joint provider	Yes	Yes	yes	Yes	5000	500	yes	Yes	yes	2000	Yes	no	NA	No	141.75	1456	141.75
1330	Lagos	lga_38	facility_83	Public	Female	31	25-34	Married/Cohabiting	24	13 - 24 months	Primary	Self-employed	No	3 and above	NGN19,000-99,000	20000	Sole provider	Yes	Yes	yes	Yes	3000	2000	yes	Yes	yes	1000	Yes	no	NA	No	141.75	1457	141.75
1331	Lagos	lga_38	facility_83	Public	Female	29	25-34	Married/Cohabiting	48	25 months or more	Secondary	Self-employed	No	2023-02-01	NGN100,000 and above	30000	Joint provider	Yes	Yes	yes	Yes	1000	2000	yes	Yes	yes	1000	Yes	no	NA	No	141.75	1458	141.75
1332	Lagos	lga_38	facility_83	Public	Female	39	35-49	Married/Cohabiting	108	25 months or more	Tertiary	Employed	No	2023-02-01	NGN19,000-99,000	35000	Joint provider	Yes	Yes	yes	Yes	3000	1000	yes	Yes	yes	1000	Yes	no	NA	No	141.75	1459	141.75
1333	Lagos	lga_38	facility_83	Public	Female	38	35-49	Married/Cohabiting	30	25 months or more	Primary	Self-employed	No	2023-02-01	NGN19,000-99,000	10000	Joint provider	Yes	Yes	yes	Yes	500	2000	yes	Yes	yes	4000	Yes	no	NA	No	141.75	1460	141.75
1334	Lagos	lga_38	facility_83	Public	Female	38	35-49	Single	14	13 - 24 months	Secondary	Self-employed	No	3 and above	NGN19,000-99,000	20000	Sole provider	Yes	Yes	yes	Yes	4000	1000	yes	Yes	yes	4000	Yes	no	NA	No	141.75	1461	141.75
1335	Lagos	lga_38	facility_83	Public	Female	54	50 and above	Married/Cohabiting	72	25 months or more	Secondary	Self-employed	No	3 and above	NGN19,000-99,000	60000	Sole provider	Yes	Yes	yes	Yes	10000	1000	yes	Yes	yes	2000	Yes	no	NA	No	141.75	1462	141.75
1336	Lagos	lga_38	facility_83	Public	Male	45	35-49	Married/Cohabiting	24	13 - 24 months	Primary	Self-employed	No	2023-02-01	NGN18,000 and less	15000	Sole provider	Yes	Yes	yes	Yes	2000	500	yes	Yes	yes	1000	Yes	no	NA	No	141.75	1463	141.75
1337	Lagos	lga_38	facility_83	Public	Male	49	35-49	Married/Cohabiting	72	25 months or more	Primary	Self-employed	No	2023-02-01	NGN19,000-99,000	30000	Joint provider	Yes	Yes	yes	Yes	1000	1000	yes	Yes	yes	1000	Yes	no	NA	No	141.75	1464	141.75
1338	Lagos	lga_38	facility_83	Public	Female	39	35-49	Married/Cohabiting	36	25 months or more	Primary	Self-employed	No	3 and above	NGN100,000 and above	60000	Joint provider	Yes	Yes	yes	Yes	2500	1000	yes	Yes	yes	1500	Yes	no	NA	No	141.75	1465	141.75
1339	Lagos	lga_38	facility_83	Public	Female	36	35-49	Widowed/Divorced	132	25 months or more	Secondary	Self-employed	No	2023-02-01	NGN18,000 and less	9999	Sole provider	Yes	Yes	yes	Yes	5000	1000	yes	Yes	yes	1500	Yes	no	NA	No	141.75	1466	141.75
1340	Lagos	lga_38	facility_83	Public	Female	45	35-49	Widowed/Divorced	48	25 months or more	Secondary	Self-employed	No	2023-02-01	NGN19,000-99,000	2000	Sole provider	Yes	Yes	yes	Yes	500	1000	yes	Yes	yes	500	Yes	no	NA	No	141.75	1467	141.75
1341	Lagos	lga_38	facility_83	Public	Female	52	50 and above	Married/Cohabiting	24	13 - 24 months	Secondary	Self-employed	No	3 and above	NGN18,000 and less	25000	Joint provider	Yes	Yes	yes	Yes	10000	2000	yes	Yes	yes	1000	Yes	yes	1500	Yes	141.75	1468	141.75
1342	Lagos	lga_38	facility_83	Public	Female	60	50 and above	Widowed/Divorced	36	25 months or more	None	Self-employed	No	2023-02-01	NGN18,000 and less	10000	Sole provider	Yes	Yes	yes	Yes	2000	500	yes	Yes	yes	1000	Yes	no	NA	No	141.75	1469	141.75
1343	Lagos	lga_39	facility_84	Public	Male	36	35-49	Married/Cohabiting	28	25 months or more	Secondary	Self-employed	No	2023-02-01	NGN19,000-99,000	50000	Sole provider	Yes	Yes	yes	Yes	10000	1000	yes	Yes	yes	2000	Yes	no	NA	No	16.82	1470	16.82
1344	Lagos	lga_39	facility_84	Public	Male	31	25-34	Single	27	25 months or more	Secondary	Self-employed	No	2023-02-01	NGN19,000-99,000	40000	Sole provider	Yes	Yes	yes	Yes	15000	2000	yes	Yes	yes	3000	Yes	no	NA	No	16.82	1471	16.82
1345	Lagos	lga_39	facility_84	Public	Male	58	50 and above	Married/Cohabiting	24	13 - 24 months	Primary	Employed	No	3 and above	NGN19,000-99,000	30000	Joint provider	Yes	Yes	yes	Yes	5000	1500	yes	Yes	yes	2000	Yes	no	NA	No	16.82	1472	16.82
1346	Lagos	lga_39	facility_84	Public	Female	69	50 and above	Widowed/Divorced	26	25 months or more	None	Self-employed	No	None	NGN18,000 and less	10000	Dependent	Yes	Yes	yes	Yes	1000	500	yes	Yes	yes	500	Yes	no	NA	No	16.82	1473	16.82
1347	Lagos	lga_39	facility_84	Public	Female	20	18-24	Married/Cohabiting	10	12 months or less	None	Self-employed	No	None	NGN18,000 and less	0	Dependent	Yes	Yes	yes	Yes	25000	NA	no	No	yes	4500	Yes	yes	3500	Yes	16.82	1474	16.82
1348	Lagos	lga_39	facility_84	Public	Female	39	35-49	Single	7	12 months or less	Primary	Self-employed	No	2023-02-01	NGN18,000 and less	9999	Sole provider	Yes	Yes	yes	Yes	500	2000	yes	Yes	yes	500	Yes	no	NA	No	16.82	1475	16.82
1349	Lagos	lga_39	facility_85	Public	Male	56	50 and above	Widowed/Divorced	11	12 months or less	Primary	Employed	No	2023-02-01	NGN19,000-99,000	29000	Sole provider	Yes	Yes	yes	Yes	5000	NA	no	No	no	NA	No	no	NA	No	26.97	1476	26.97
1350	Lagos	lga_39	facility_85	Public	Female	35	35-49	Single	24	13 - 24 months	Secondary	Employed	No	2023-02-01	NGN19,000-99,000	20000	Joint provider	Yes	Yes	yes	Yes	10000	2000	yes	Yes	yes	4000	Yes	no	NA	No	26.97	1477	26.97
1351	Lagos	lga_39	facility_85	Public	Female	33	25-34	Married/Cohabiting	72	12 months or less	Tertiary	Self-employed	No	3 and above	NGN19,000-99,000	5000	Joint provider	Yes	Yes	yes	Yes	10000	2000	yes	Yes	yes	1000	Yes	no	NA	No	26.97	1478	26.97
1352	Lagos	lga_39	facility_85	Public	Female	30	25-34	Married/Cohabiting	19	12 months or less	Tertiary	Self-employed	No	2023-02-01	NGN100,000 and above	80000	Joint provider	Yes	Yes	no	No	NA	1500	yes	Yes	yes	4000	Yes	no	NA	No	26.97	1479	26.97
1353	Lagos	lga_39	facility_86	Public	Female	26	25-34	Married/Cohabiting	18	13 - 24 months	Secondary	Self-employed	No	2023-02-01	NGN100,000 and above	10000	Joint provider	Yes	Yes	no	No	NA	3000	yes	Yes	yes	4000	Yes	yes	2000	Yes	48.58	1481	48.58
1354	Lagos	lga_39	facility_86	Public	Female	26	25-34	Married/Cohabiting	18	13 - 24 months	Secondary	Self-employed	No	None	NGN18,000 and less	10000	Joint provider	Yes	Yes	yes	Yes	15000	3500	yes	Yes	yes	10000	Yes	yes	5000	Yes	48.58	1482	48.58
1355	Lagos	lga_39	facility_86	Public	Female	36	35-49	Married/Cohabiting	72	25 months or more	Tertiary	Employed	Yes	3 and above	NGN19,000-99,000	40000	Joint provider	Yes	Yes	yes	Yes	10000	1000	yes	Yes	yes	1000	Yes	yes	2500	Yes	48.58	1483	48.58
1356	Lagos	lga_39	facility_86	Public	Male	61	50 and above	Widowed/Divorced	144	25 months or more	Secondary	Self-employed	No	2023-02-01	NGN18,000 and less	5000	Sole provider	Yes	Yes	yes	Yes	6000	2000	yes	Yes	no	NA	No	no	NA	No	48.58	1484	48.58
1357	Lagos	lga_39	facility_86	Public	Female	53	50 and above	Widowed/Divorced	36	25 months or more	Secondary	Self-employed	No	3 and above	NGN19,000-99,000	20000	Sole provider	Yes	Yes	yes	Yes	3000	2000	yes	Yes	no	NA	No	no	NA	No	48.58	1485	48.58
1358	Lagos	lga_39	facility_86	Public	Female	40	35-49	Married/Cohabiting	36	25 months or more	Secondary	Self-employed	No	3 and above	NGN19,000-99,000	100000	Joint provider	Yes	Yes	yes	Yes	10000	1500	yes	Yes	yes	2000	Yes	no	NA	No	48.58	1486	48.58
1359	Lagos	lga_39	facility_86	Public	Male	49	35-49	Single	40	25 months or more	Secondary	Employed	No	2023-02-01	NGN19,000-99,000	12000	Sole provider	Yes	Yes	yes	Yes	30000	3000	yes	Yes	yes	6000	Yes	yes	5000	Yes	48.58	1487	48.58
1360	Lagos	lga_39	facility_86	Public	Female	35	35-49	Married/Cohabiting	48	25 months or more	Secondary	Self-employed	No	2023-02-01	NGN100,000 and above	20000	Joint provider	Yes	Yes	yes	Yes	5000	2000	yes	Yes	yes	3000	Yes	yes	5000	Yes	48.58	1488	48.58
1361	Lagos	lga_39	facility_86	Public	Female	34	25-34	Single	12	12 months or less	Primary	Employed	No	3 and above	NGN19,000-99,000	20000	Sole provider	Yes	Yes	yes	Yes	2000	1500	yes	Yes	yes	1000	Yes	no	NA	No	48.58	1489	48.58
1362	Lagos	lga_39	facility_86	Public	Female	38	35-49	Married/Cohabiting	18	13 - 24 months	None	Self-employed	No	3 and above	NGN18,000 and less	15000	Sole provider	Yes	Yes	yes	Yes	10000	2500	yes	Yes	yes	5500	Yes	no	NA	No	48.58	1491	48.58
1363	Lagos	lga_39	facility_86	Public	Male	39	35-49	Married/Cohabiting	12	12 months or less	Secondary	Employed	No	3 and above	NGN19,000-99,000	40000	Sole provider	Yes	Yes	yes	Yes	5000	1000	yes	Yes	yes	500	Yes	no	NA	No	48.58	1492	48.58
1364	Lagos	lga_39	facility_86	Public	Female	35	35-49	Married/Cohabiting	48	25 months or more	Primary	Self-employed	No	2023-02-01	NGN19,000-99,000	60000	Joint provider	Yes	Yes	yes	Yes	40000	2000	yes	Yes	yes	6500	Yes	no	NA	No	48.58	1494	48.58
1365	Lagos	lga_39	facility_86	Public	Female	42	35-49	Married/Cohabiting	60	25 months or more	Primary	Self-employed	No	None	NGN19,000-99,000	20000	Joint provider	Yes	Yes	yes	Yes	20000	2000	yes	Yes	yes	2000	Yes	yes	5000	Yes	48.58	1495	48.58
1366	Lagos	lga_40	facility_88	Public	Female	25	25-34	Single	48	25 months or more	Tertiary	Self-employed	No	None	NGN19,000-99,000	28000	Joint provider	Yes	Yes	yes	Yes	5000	1000	yes	Yes	yes	2000	Yes	no	NA	No	148.53	1496	148.53
1367	Lagos	lga_40	facility_88	Public	Female	40	35-49	Married/Cohabiting	72	25 months or more	Primary	Self-employed	No	3 and above	NGN19,000-99,000	56000	Joint provider	Yes	Yes	yes	Yes	3000	2000	yes	Yes	yes	2000	Yes	no	NA	No	148.53	1497	148.53
1368	Lagos	lga_40	facility_88	Public	Male	32	25-34	Single	12	12 months or less	Tertiary	Employed	No	None	NGN19,000-99,000	80000	Sole provider	Yes	Yes	yes	Yes	10000	1500	yes	Yes	yes	1000	Yes	no	NA	No	148.53	1498	148.53
1369	Lagos	lga_40	facility_88	Public	Male	43	35-49	Married/Cohabiting	96	25 months or more	Primary	Self-employed	No	3 and above	NGN19,000-99,000	20000	Sole provider	Yes	Yes	no	No	NA	NA	no	No	no	NA	No	no	NA	No	148.53	1499	148.53
1370	Lagos	lga_40	facility_88	Public	Female	23	18-24	Married/Cohabiting	36	25 months or more	Primary	Self-employed	No	2023-02-01	NGN18,000 and less	15000	Joint provider	Yes	Yes	yes	Yes	500	NA	no	No	yes	500	Yes	no	NA	No	148.53	1500	148.53
1371	Lagos	lga_40	facility_88	Public	Male	30	25-34	Single	48	25 months or more	Secondary	Employed	No	2023-02-01	NGN19,000-99,000	70000	Sole provider	Yes	Yes	yes	Yes	10000	2500	yes	Yes	yes	3000	Yes	yes	3500	Yes	148.53	1501	148.53
1372	Lagos	lga_40	facility_88	Public	Female	44	35-49	Married/Cohabiting	60	25 months or more	Secondary	Self-employed	No	2023-02-01	NGN19,000-99,000	40000	Joint provider	Yes	Yes	yes	Yes	5000	1500	yes	Yes	yes	2000	Yes	no	NA	No	148.53	1502	148.53
1373	Lagos	lga_40	facility_88	Public	Male	30	25-34	Single	24	12 months or less	Secondary	Self-employed	No	None	NGN19,000-99,000	0	Dependent	Yes	Yes	no	No	NA	NA	no	No	no	NA	No	no	NA	No	148.53	1503	148.53
1374	Lagos	lga_40	facility_88	Public	Male	41	35-49	Married/Cohabiting	216	25 months or more	Secondary	Self-employed	No	3 and above	NGN19,000-99,000	35000	Sole provider	Yes	Yes	no	No	NA	NA	no	No	no	NA	No	no	NA	No	148.53	1504	148.53
1375	Lagos	lga_40	facility_88	Public	Male	45	35-49	Married/Cohabiting	10	12 months or less	Secondary	Self-employed	No	2023-02-01	NGN19,000-99,000	60000	Sole provider	Yes	Yes	yes	Yes	15000	2000	yes	Yes	yes	4000	Yes	yes	3000	Yes	148.53	1505	148.53
1376	Lagos	lga_40	facility_88	Public	Male	35	35-49	Married/Cohabiting	12	12 months or less	Tertiary	Employed	No	2023-02-01	NGN19,000-99,000	70000	Joint provider	Yes	Yes	yes	Yes	10000	1500	yes	Yes	yes	4000	Yes	no	NA	No	148.53	1506	148.53
1377	Lagos	lga_40	facility_88	Public	Male	48	35-49	Widowed/Divorced	48	25 months or more	Primary	Self-employed	No	2023-02-01	NGN19,000-99,000	30000	Sole provider	Yes	Yes	yes	No	0	2000	yes	Yes	yes	2000	Yes	yes	0	No	148.53	1507	148.53
1378	Lagos	lga_40	facility_88	Public	Female	27	25-34	Single	24	13 - 24 months	Tertiary	Self-employed	No	None	NGN100,000 and above	20000	Dependent	Yes	Yes	yes	Yes	5000	500	yes	Yes	yes	1000	Yes	no	NA	No	148.53	1508	148.53
1379	Lagos	lga_40	facility_88	Public	Female	20	18-24	Single	12	12 months or less	Secondary	Self-employed	No	None	NGN18,000 and less	18000	Dependent	Yes	Yes	yes	Yes	12000	1000	yes	Yes	yes	2000	Yes	no	NA	No	148.53	1509	148.53
1380	Lagos	lga_40	facility_88	Public	Female	37	35-49	Married/Cohabiting	108	25 months or more	Secondary	Self-employed	No	2023-02-01	NGN19,000-99,000	20000	Joint provider	Yes	Yes	yes	Yes	25000	2000	yes	Yes	yes	6000	Yes	yes	5000	Yes	148.53	1510	148.53
1381	Lagos	lga_40	facility_88	Public	Female	45	35-49	Married/Cohabiting	15	13 - 24 months	Secondary	Unemployed	No	None	NGN19,000-99,000	0	Dependent	Yes	Yes	no	No	NA	500	yes	Yes	yes	1000	Yes	no	NA	No	148.53	1511	148.53
1382	Lagos	lga_40	facility_88	Public	Female	30	25-34	Married/Cohabiting	8	12 months or less	Secondary	Self-employed	No	None	NGN18,000 and less	20000	Joint provider	Yes	Yes	yes	Yes	5000	1000	yes	Yes	yes	2000	Yes	yes	1000	Yes	148.53	1512	148.53
1383	Lagos	lga_40	facility_88	Public	Male	39	35-49	Married/Cohabiting	36	25 months or more	Secondary	Self-employed	No	3 and above	NGN19,000-99,000	30000	Sole provider	Yes	Yes	yes	Yes	1000	500	yes	Yes	yes	1000	Yes	no	NA	No	148.53	1513	148.53
1384	Lagos	lga_40	facility_88	Public	Female	42	35-49	Married/Cohabiting	24	13 - 24 months	Primary	Self-employed	No	None	NGN18,000 and less	15000	Joint provider	Yes	Yes	yes	Yes	3000	700	yes	Yes	yes	1000	Yes	yes	5000	Yes	148.53	1514	148.53
1385	Lagos	lga_40	facility_88	Public	Male	47	35-49	Married/Cohabiting	12	12 months or less	Primary	Unemployed	No	None	NGN18,000 and less	9999	Dependent	Yes	Yes	no	No	NA	NA	no	No	no	NA	No	no	NA	No	148.53	1515	148.53
1386	Lagos	lga_40	facility_88	Public	Male	46	35-49	Married/Cohabiting	36	25 months or more	Tertiary	Employed	No	3 and above	NGN100,000 and above	150000	Sole provider	Yes	Yes	yes	Yes	30000	2500	yes	Yes	yes	5000	Yes	yes	6000	Yes	148.53	1516	148.53
1387	Lagos	lga_40	facility_88	Public	Male	49	35-49	Married/Cohabiting	36	25 months or more	Tertiary	Self-employed	No	3 and above	NGN19,000-99,000	100000	Joint provider	Yes	Yes	yes	Yes	10000	2000	yes	Yes	yes	3000	Yes	yes	5000	Yes	148.53	1517	148.53
1388	Lagos	lga_40	facility_88	Public	Male	25	25-34	Single	48	25 months or more	Tertiary	Employed	No	None	NGN100,000 and above	60000	Joint provider	Yes	Yes	no	No	NA	200	yes	Yes	no	NA	No	no	NA	No	148.53	1518	148.53
1389	Lagos	lga_40	facility_88	Public	Female	34	25-34	Married/Cohabiting	72	25 months or more	Secondary	Self-employed	No	None	NGN18,000 and less	0	Dependent	Yes	Yes	yes	Yes	12000	3500	yes	Yes	yes	6000	Yes	no	NA	No	148.53	1519	148.53
1390	Lagos	lga_40	facility_88	Public	Female	39	35-49	Married/Cohabiting	9	12 months or less	Secondary	Self-employed	No	2023-02-01	NGN19,000-99,000	50000	Joint provider	Yes	Yes	yes	Yes	10000	1000	yes	Yes	yes	1500	Yes	no	NA	No	148.53	1520	148.53
1391	Lagos	lga_41	facility_89	Public	Female	25	25-34	Married/Cohabiting	24	13 - 24 months	Tertiary	Employed	No	2023-02-01	NGN19,000-99,000	20000	Sole provider	Yes	Yes	yes	Yes	1000	2000	yes	Yes	yes	2000	Yes	no	NA	No	3.05	1521	3.05
1392	Lagos	lga_41	facility_89	Public	Female	21	18-24	Single	36	25 months or more	Primary	Self-employed	No	None	NGN18,000 and less	99999	Sole provider	Yes	Yes	no	No	NA	NA	no	No	no	NA	No	no	NA	No	3.05	1522	3.05
1393	Lagos	lga_41	facility_89	Public	Female	33	25-34	Married/Cohabiting	6	12 months or less	Secondary	Self-employed	No	None	NGN19,000-99,000	10000	Joint provider	Yes	Yes	yes	Yes	1000	1000	yes	Yes	yes	1000	Yes	no	NA	No	3.05	1524	3.05
1394	Lagos	lga_41	facility_89	Public	Female	42	35-49	Married/Cohabiting	24	13 - 24 months	Primary	Self-employed	No	2023-02-01	NGN19,000-99,000	9999	Joint provider	Yes	Yes	yes	Yes	5000	1000	yes	Yes	yes	4000	Yes	no	NA	No	3.05	1525	3.05
1395	Lagos	lga_41	facility_89	Public	Female	46	35-49	Married/Cohabiting	28	25 months or more	Secondary	Self-employed	No	3 and above	NGN18,000 and less	99999	Joint provider	Yes	Yes	yes	Yes	10000	2000	yes	Yes	yes	2000	Yes	no	NA	No	3.05	1526	3.05
1396	Lagos	lga_41	facility_89	Public	Female	25	25-34	Married/Cohabiting	24	13 - 24 months	Secondary	Unemployed	No	3 and above	NGN19,000-99,000	0	Dependent	Yes	Yes	yes	Yes	500	300	yes	Yes	yes	500	Yes	no	NA	No	3.05	1527	3.05
1397	Lagos	lga_41	facility_89	Public	Male	42	35-49	Married/Cohabiting	39	25 months or more	Tertiary	Employed	Yes	2023-02-01	NGN19,000-99,000	75000	Joint provider	Yes	Yes	yes	Yes	10000	2000	yes	Yes	yes	4000	Yes	no	NA	No	3.05	1528	3.05
1398	Akwaibom	lga_5	facility_9	Public	Female	48	35-49	Widowed/Divorced	91	25 months or more	Primary	Self-employed	No	3 and above	NGN18,000 and less	99999	Sole provider	Yes	Yes	yes	Yes	200	500	yes	Yes	yes	1000	Yes	no	NA	No	56.7188	1530	56.7188
1399	Akwaibom	lga_5	facility_9	Public	Male	42	35-49	Married/Cohabiting	62	12 months or less	Secondary	Self-employed	No	3 and above	NGN19,000-99,000	50000	Sole provider	Yes	Yes	yes	Yes	3000	1000	yes	Yes	yes	1000	Yes	yes	500	Yes	56.7188	1531	56.7188
1400	Akwaibom	lga_5	facility_9	Public	Female	35	35-49	Married/Cohabiting	48	25 months or more	Primary	Self-employed	No	3 and above	NGN18,000 and less	99999	Sole provider	Yes	Yes	yes	Yes	1000	500	yes	Yes	yes	1000	Yes	no	NA	No	56.7188	1533	56.7188
1401	Akwaibom	lga_5	facility_9	Public	Female	25	25-34	Single	9	12 months or less	Secondary	Employed	No	2023-02-01	NGN19,000-99,000	99999	Joint provider	Yes	Yes	no	No	NA	NA	no	No	no	NA	No	no	NA	No	56.7188	1534	56.7188
1402	Akwaibom	lga_5	facility_9	Public	Male	45	35-49	Married/Cohabiting	70	25 months or more	Tertiary	Employed	No	3 and above	NGN19,000-99,000	99999	Joint provider	Yes	Yes	yes	Yes	5000	1000	yes	Yes	yes	1500	Yes	no	NA	No	56.7188	1535	56.7188
1403	Akwaibom	lga_5	facility_9	Public	Female	30	25-34	Single	31	25 months or more	Tertiary	Employed	No	2023-02-01	NGN18,000 and less	30000	Sole provider	Yes	Yes	no	No	NA	4000	yes	Yes	yes	3000	Yes	yes	1500	Yes	56.7188	1536	56.7188
1404	Akwaibom	lga_5	facility_9	Public	Female	38	35-49	Married/Cohabiting	53	25 months or more	Primary	Self-employed	No	3 and above	NGN18,000 and less	20000	Joint provider	Yes	Yes	no	No	NA	500	yes	Yes	no	NA	No	no	NA	No	56.7188	1537	56.7188
1405	Akwaibom	lga_5	facility_9	Public	Female	50	50 and above	Widowed/Divorced	53	25 months or more	Primary	Unemployed	No	2023-02-01	NGN18,000 and less	0	Dependent	Yes	Yes	yes	Yes	2000	2500	yes	Yes	no	NA	No	no	NA	No	56.7188	1538	56.7188
1406	Akwaibom	lga_5	facility_9	Public	Female	50	50 and above	Widowed/Divorced	65	25 months or more	Secondary	Unemployed	Yes	3 and above	NGN18,000 and less	30000	Sole provider	Yes	Yes	no	No	NA	500	yes	Yes	yes	1000	Yes	no	NA	No	56.7188	1539	56.7188
1407	Akwaibom	lga_5	facility_9	Public	Female	28	25-34	Married/Cohabiting	20	13 - 24 months	Primary	Employed	No	None	NGN18,000 and less	35000	Joint provider	Yes	Yes	yes	Yes	3000	2000	yes	Yes	yes	2000	Yes	yes	1000	Yes	56.7188	1540	56.7188
1408	Akwaibom	lga_5	facility_9	Public	Female	49	35-49	Married/Cohabiting	36	13 - 24 months	Primary	Self-employed	No	3 and above	NGN19,000-99,000	60000	Joint provider	Yes	Yes	yes	Yes	1000	1000	yes	Yes	yes	4000	Yes	no	NA	No	56.7188	1541	56.7188
1409	Akwaibom	lga_5	facility_9	Public	Male	46	35-49	Married/Cohabiting	23	13 - 24 months	Secondary	Self-employed	No	3 and above	NGN19,000-99,000	99999	Joint provider	Yes	Yes	yes	Yes	4000	NA	no	No	yes	1000	Yes	no	NA	No	56.7188	1543	56.7188
1410	Akwaibom	lga_5	facility_9	Public	Female	23	18-24	Single	73	25 months or more	None	Unemployed	No	2023-02-01	NGN18,000 and less	0	Dependent	Yes	Yes	no	No	NA	500	yes	Yes	no	NA	No	no	NA	No	56.7188	1544	56.7188
1411	Lagos	lga_41	facility_90	Public	Male	73	50 and above	Married/Cohabiting	60	25 months or more	Secondary	Unemployed	No	2023-02-01	NGN18,000 and less	80000	Sole provider	Yes	Yes	yes	Yes	10000	2000	yes	Yes	yes	4000	Yes	yes	5000	Yes	38.24	1545	38.24
1412	Lagos	lga_41	facility_90	Public	Female	60	50 and above	Widowed/Divorced	74	25 months or more	Secondary	Self-employed	No	None	NGN18,000 and less	0	Dependent	Yes	Yes	no	No	NA	NA	no	No	no	NA	No	no	NA	No	38.24	1546	38.24
1413	Lagos	lga_41	facility_90	Public	Female	32	25-34	Married/Cohabiting	10	12 months or less	Secondary	Employed	No	2023-02-01	NGN19,000-99,000	22000	Joint provider	Yes	Yes	yes	Yes	2000	1000	yes	Yes	yes	2000	Yes	no	NA	No	38.24	1547	38.24
1414	Lagos	lga_41	facility_90	Public	Female	42	35-49	Single	10	12 months or less	Primary	Employed	No	None	NGN19,000-99,000	26000	Dependent	Yes	Yes	yes	Yes	5000	2000	yes	Yes	yes	1500	Yes	yes	2000	Yes	38.24	1548	38.24
1415	Lagos	lga_41	facility_90	Public	Female	38	35-49	Married/Cohabiting	11	12 months or less	Secondary	Self-employed	No	2023-02-01	NGN19,000-99,000	10000	Joint provider	Yes	Yes	yes	Yes	2000	1000	yes	Yes	yes	2000	Yes	no	NA	No	38.24	1549	38.24
1416	Lagos	lga_41	facility_90	Public	Female	39	35-49	Married/Cohabiting	72	25 months or more	Tertiary	Employed	No	3 and above	NGN18,000 and less	99999	Joint provider	Yes	Yes	yes	Yes	10000	1000	yes	Yes	yes	1000	Yes	yes	1000	Yes	38.24	1550	38.24
1417	Lagos	lga_41	facility_90	Public	Male	24	18-24	Single	36	25 months or more	Tertiary	Unemployed	No	None	NGN18,000 and less	16000	Dependent	Yes	Yes	no	No	NA	NA	no	No	no	NA	No	no	NA	No	38.24	1551	38.24
1418	Lagos	lga_41	facility_90	Public	Female	52	50 and above	Married/Cohabiting	48	25 months or more	Secondary	Self-employed	No	2023-02-01	NGN19,000-99,000	25000	Sole provider	Yes	Yes	yes	Yes	4000	500	yes	Yes	yes	1000	Yes	no	NA	No	38.24	1552	38.24
1419	Lagos	lga_41	facility_90	Public	Male	50	50 and above	Widowed/Divorced	36	25 months or more	Tertiary	Unemployed	No	3 and above	NGN18,000 and less	8000	Sole provider	Yes	Yes	yes	Yes	10000	NA	no	No	no	NA	No	yes	1000	Yes	38.24	1553	38.24
1420	Lagos	lga_41	facility_90	Public	Female	45	35-49	Married/Cohabiting	36	25 months or more	None	Self-employed	No	2023-02-01	NGN19,000-99,000	20000	Joint provider	Yes	Yes	yes	Yes	2000	2000	yes	Yes	yes	2000	Yes	no	NA	No	38.24	1554	38.24
1421	Lagos	lga_41	facility_90	Public	Female	23	18-24	Single	36	25 months or more	Tertiary	Unemployed	No	None	NGN18,000 and less	15000	Dependent	Yes	Yes	no	No	NA	NA	no	No	no	NA	No	no	NA	No	38.24	1555	38.24
1422	Lagos	lga_41	facility_90	Public	Female	31	25-34	Married/Cohabiting	50	25 months or more	Tertiary	Self-employed	No	2023-02-01	NGN19,000-99,000	0	Joint provider	Yes	Yes	no	No	NA	3000	yes	Yes	yes	1000	Yes	no	NA	No	38.24	1556	38.24
1423	Lagos	lga_41	facility_90	Public	Female	51	50 and above	Widowed/Divorced	48	25 months or more	Primary	Self-employed	No	3 and above	NGN19,000-99,000	26000	Sole provider	Yes	Yes	yes	Yes	10000	1000	yes	Yes	yes	2000	Yes	yes	2000	Yes	38.24	1557	38.24
1424	Lagos	lga_41	facility_90	Public	Male	66	50 and above	Married/Cohabiting	70	25 months or more	Secondary	Self-employed	No	2023-02-01	NGN19,000-99,000	0	Joint provider	Yes	Yes	no	No	NA	NA	no	No	no	NA	No	no	NA	No	38.24	1558	38.24
1425	Lagos	lga_41	facility_90	Public	Female	27	25-34	Married/Cohabiting	24	13 - 24 months	Secondary	Employed	No	3 and above	NGN18,000 and less	30000	Joint provider	Yes	Yes	yes	Yes	10000	1000	yes	Yes	yes	1000	Yes	yes	1000	Yes	38.24	1559	38.24
1426	Lagos	lga_41	facility_90	Public	Male	44	35-49	Widowed/Divorced	30	25 months or more	Primary	Employed	No	3 and above	NGN19,000-99,000	30000	Sole provider	Yes	Yes	yes	Yes	5000	2000	yes	Yes	yes	2000	Yes	yes	5000	Yes	38.24	1560	38.24
1427	Lagos	lga_41	facility_90	Public	Male	74	50 and above	Widowed/Divorced	48	25 months or more	None	Unemployed	No	None	NGN18,000 and less	0	Dependent	Yes	Yes	no	No	NA	NA	no	No	no	NA	No	no	NA	No	38.24	1561	38.24
1428	Lagos	lga_41	facility_90	Public	Female	27	25-34	Single	24	12 months or less	Secondary	Self-employed	No	2023-02-01	NGN19,000-99,000	30000	Sole provider	Yes	Yes	yes	Yes	3000	1000	yes	Yes	yes	4000	Yes	no	NA	No	38.24	1562	38.24
1429	Lagos	lga_41	facility_90	Public	Male	60	50 and above	Married/Cohabiting	59	25 months or more	Secondary	Unemployed	No	3 and above	NGN19,000-99,000	40000	Joint provider	Yes	Yes	no	No	NA	NA	no	No	no	NA	No	no	NA	No	38.24	1563	38.24
1430	Lagos	lga_41	facility_90	Public	Female	44	35-49	Married/Cohabiting	36	25 months or more	Tertiary	Self-employed	No	2023-02-01	NGN19,000-99,000	0	Joint provider	Yes	Yes	no	No	NA	3000	yes	Yes	yes	3000	Yes	no	NA	No	38.24	1564	38.24
1431	Lagos	lga_41	facility_90	Public	Male	49	35-49	Married/Cohabiting	40	25 months or more	Tertiary	Employed	Yes	2023-02-01	NGN19,000-99,000	80000	Joint provider	Yes	Yes	yes	Yes	30000	3000	yes	Yes	yes	6000	Yes	yes	5000	Yes	38.24	1565	38.24
1432	Lagos	lga_41	facility_90	Public	Female	45	35-49	Single	11	12 months or less	Primary	Self-employed	No	2023-02-01	NGN18,000 and less	0	Sole provider	Yes	Yes	no	No	NA	NA	no	No	no	NA	No	no	NA	No	38.24	1566	38.24
1433	Lagos	lga_41	facility_90	Public	Female	40	35-49	Married/Cohabiting	36	25 months or more	Secondary	Self-employed	No	2023-02-01	NGN19,000-99,000	30000	Joint provider	Yes	Yes	yes	Yes	5000	3000	yes	Yes	yes	2000	Yes	no	NA	No	38.24	1567	38.24
1434	Lagos	lga_41	facility_90	Public	Female	20	18-24	Single	59	25 months or more	Secondary	Unemployed	No	None	NGN18,000 and less	0	Dependent	Yes	Yes	no	No	NA	3000	yes	Yes	no	NA	No	no	NA	No	38.24	1568	38.24
1435	Lagos	lga_41	facility_90	Public	Female	39	35-49	Married/Cohabiting	9	12 months or less	Secondary	Employed	No	2023-02-01	NGN19,000-99,000	25000	Joint provider	Yes	Yes	yes	Yes	5000	1000	yes	Yes	yes	2000	Yes	yes	5000	Yes	38.24	1569	38.24
1436	Lagos	lga_41	facility_90	Public	Female	38	35-49	Married/Cohabiting	180	25 months or more	Secondary	Employed	No	2023-02-01	NGN18,000 and less	50000	Joint provider	Yes	Yes	yes	Yes	10000	2000	yes	Yes	yes	5000	Yes	yes	5000	Yes	38.24	1570	38.24
1437	Lagos	lga_42	facility_91	Public	Male	58	50 and above	Married/Cohabiting	59	25 months or more	Secondary	Self-employed	No	2023-02-01	NGN19,000-99,000	0	Joint provider	Yes	Yes	no	No	NA	NA	no	No	no	NA	No	no	NA	No	8.41	1571	8.41
1438	Lagos	lga_42	facility_91	Public	Female	50	50 and above	Widowed/Divorced	36	25 months or more	Primary	Employed	No	2023-02-01	NGN18,000 and less	10000	Sole provider	Yes	Yes	no	No	NA	500	yes	Yes	no	0	No	no	NA	No	8.41	1572	8.41
1439	Lagos	lga_42	facility_91	Public	Male	57	50 and above	Married/Cohabiting	36	25 months or more	Primary	Self-employed	No	3 and above	NGN19,000-99,000	0	Dependent	Yes	Yes	no	No	NA	NA	no	No	no	NA	No	no	NA	No	8.41	1573	8.41
1440	Lagos	lga_42	facility_91	Public	Female	23	18-24	Single	36	25 months or more	Tertiary	Unemployed	No	None	NGN100,000 and above	0	Dependent	Yes	Yes	yes	Yes	5000	3000	yes	Yes	yes	2000	Yes	no	NA	No	8.41	1574	8.41
1441	Lagos	lga_42	facility_91	Public	Male	49	35-49	Married/Cohabiting	50	25 months or more	Secondary	Self-employed	No	2023-02-01	NGN18,000 and less	15000	Joint provider	Yes	Yes	yes	Yes	1500	500	yes	Yes	yes	1000	Yes	yes	500	Yes	8.41	1575	8.41
1442	Lagos	lga_42	facility_91	Public	Female	39	35-49	Married/Cohabiting	24	13 - 24 months	Tertiary	Employed	No	2023-02-01	NGN19,000-99,000	60000	Joint provider	Yes	Yes	yes	Yes	10000	3000	yes	Yes	yes	3000	Yes	no	NA	No	8.41	1576	8.41
1443	Lagos	lga_42	facility_91	Public	Female	57	50 and above	Widowed/Divorced	6	12 months or less	Primary	Self-employed	No	2023-02-01	NGN18,000 and less	15000	Sole provider	Yes	Yes	yes	Yes	25000	2000	yes	Yes	yes	6000	Yes	yes	5000	Yes	8.41	1577	8.41
1444	Lagos	lga_42	facility_91	Public	Female	30	25-34	Single	36	25 months or more	Tertiary	Self-employed	No	2023-02-01	NGN19,000-99,000	0	Joint provider	Yes	Yes	no	No	NA	3000	yes	Yes	yes	2000	Yes	no	NA	No	8.41	1578	8.41
1445	Lagos	lga_42	facility_91	Public	Female	44	35-49	Married/Cohabiting	40	25 months or more	Secondary	Employed	No	3 and above	NGN19,000-99,000	39000	Joint provider	Yes	Yes	no	No	NA	3000	yes	Yes	yes	1000	Yes	no	NA	No	8.41	1579	8.41
1446	Lagos	lga_42	facility_91	Public	Female	45	35-49	Married/Cohabiting	39	25 months or more	Secondary	Self-employed	No	2023-02-01	NGN18,000 and less	18000	Dependent	Yes	Yes	no	No	NA	NA	no	No	no	NA	No	no	NA	No	8.41	1580	8.41
1447	Lagos	lga_42	facility_91	Public	Male	51	50 and above	Married/Cohabiting	78	25 months or more	Secondary	Self-employed	No	None	NGN18,000 and less	18000	Sole provider	Yes	Yes	yes	Yes	4500	1000	yes	Yes	yes	2000	Yes	no	NA	No	8.41	1581	8.41
1448	Lagos	lga_42	facility_91	Public	Male	69	50 and above	Married/Cohabiting	59	25 months or more	Secondary	Self-employed	No	2023-02-01	NGN19,000-99,000	45000	Joint provider	Yes	Yes	yes	Yes	5000	3000	yes	Yes	yes	3000	Yes	no	NA	No	8.41	1582	8.41
1449	Lagos	lga_42	facility_91	Public	Female	44	35-49	Married/Cohabiting	48	25 months or more	Secondary	Self-employed	No	None	NGN19,000-99,000	100000	Joint provider	Yes	Yes	yes	Yes	5000	3000	yes	Yes	yes	4000	Yes	yes	3000	Yes	8.41	1583	8.41
1450	Lagos	lga_42	facility_91	Public	Female	63	50 and above	Widowed/Divorced	79	25 months or more	Secondary	Self-employed	No	None	NGN18,000 and less	15000	Dependent	Yes	Yes	no	No	NA	NA	no	No	no	NA	No	no	NA	No	8.41	1584	8.41
1451	Lagos	lga_42	facility_91	Public	Female	49	35-49	Widowed/Divorced	66	25 months or more	Secondary	Self-employed	No	2023-02-01	NGN19,000-99,000	30000	Sole provider	Yes	Yes	yes	Yes	5000	1500	yes	Yes	yes	3000	Yes	no	NA	No	8.41	1585	8.41
1452	Lagos	lga_42	facility_91	Public	Female	29	25-34	Single	36	25 months or more	Tertiary	Self-employed	No	None	NGN19,000-99,000	30000	Sole provider	Yes	Yes	yes	Yes	25000	3000	yes	Yes	yes	5000	Yes	no	NA	No	8.41	1586	8.41
1453	Lagos	lga_42	facility_91	Public	Male	35	35-49	Single	58	25 months or more	Tertiary	Employed	No	None	NGN19,000-99,000	70000	Sole provider	Yes	Yes	yes	Yes	25000	3000	yes	Yes	yes	3000	Yes	no	NA	No	8.41	1587	8.41
1454	Lagos	lga_42	facility_91	Public	Female	32	25-34	Married/Cohabiting	36	25 months or more	Secondary	Self-employed	No	3 and above	NGN19,000-99,000	6000	Joint provider	Yes	Yes	no	No	NA	2000	yes	Yes	yes	1000	Yes	no	NA	No	8.41	1588	8.41
1455	Lagos	lga_42	facility_91	Public	Male	67	50 and above	Married/Cohabiting	48	25 months or more	Secondary	Self-employed	No	2023-02-01	NGN19,000-99,000	32000	Joint provider	Yes	Yes	no	No	NA	NA	no	No	no	NA	No	no	NA	No	8.41	1589	8.41
1456	Lagos	lga_42	facility_91	Public	Male	52	50 and above	Married/Cohabiting	24	13 - 24 months	Tertiary	Self-employed	No	2023-02-01	NGN18,000 and less	17000	Joint provider	Yes	Yes	no	No	NA	NA	no	No	no	NA	No	no	NA	No	8.41	1590	8.41
1457	Lagos	lga_42	facility_91	Public	Female	49	35-49	Widowed/Divorced	12	12 months or less	Secondary	Self-employed	No	None	NGN18,000 and less	10000	Sole provider	Yes	Yes	yes	Yes	1500	500	yes	Yes	yes	2000	Yes	no	NA	No	8.41	1591	8.41
1458	Lagos	lga_42	facility_91	Public	Female	43	35-49	Married/Cohabiting	48	25 months or more	Secondary	Employed	No	2023-02-01	NGN18,000 and less	10000	Joint provider	Yes	Yes	no	No	NA	NA	no	No	no	NA	No	no	NA	No	8.41	1592	8.41
1459	Lagos	lga_42	facility_91	Public	Male	53	50 and above	Widowed/Divorced	58	25 months or more	Secondary	Self-employed	No	2023-02-01	NGN19,000-99,000	36000	Joint provider	Yes	Yes	no	No	NA	NA	no	No	no	NA	No	no	NA	No	8.41	1593	8.41
1460	Lagos	lga_42	facility_91	Public	Male	23	18-24	Single	12	12 months or less	Tertiary	Unemployed	No	None	NGN18,000 and less	15000	Dependent	Yes	Yes	no	No	NA	NA	no	No	no	NA	No	no	NA	No	8.41	1594	8.41
1461	Lagos	lga_42	facility_91	Public	Female	29	25-34	Married/Cohabiting	12	12 months or less	Secondary	Self-employed	No	2023-02-01	NGN18,000 and less	10000	Joint provider	Yes	Yes	yes	Yes	5000	2000	yes	Yes	yes	1500	Yes	yes	0	No	8.41	1595	8.41
1462	Lagos	lga_42	facility_91	Public	Female	58	50 and above	Married/Cohabiting	40	25 months or more	Secondary	Self-employed	No	None	NGN19,000-99,000	22000	Joint provider	Yes	Yes	no	No	NA	NA	no	No	no	NA	No	no	NA	No	8.41	1596	8.41
1463	Lagos	lga_42	facility_91	Public	Male	67	50 and above	Widowed/Divorced	65	25 months or more	Secondary	Self-employed	No	2023-02-01	NGN19,000-99,000	45000	Sole provider	Yes	Yes	yes	Yes	3000	2000	yes	Yes	yes	3000	Yes	no	NA	No	8.41	1597	8.41
1464	Lagos	lga_42	facility_91	Public	Male	50	50 and above	Widowed/Divorced	24	13 - 24 months	Tertiary	Unemployed	No	2023-02-01	NGN18,000 and less	15000	Sole provider	Yes	Yes	no	No	NA	NA	no	No	yes	1000	Yes	no	NA	No	8.41	1598	8.41
1465	Lagos	lga_42	facility_92	Public	Male	36	35-49	Married/Cohabiting	8	12 months or less	Secondary	Employed	No	3 and above	NGN19,000-99,000	40000	Sole provider	Yes	Yes	yes	Yes	5000	3000	yes	Yes	yes	2000	Yes	yes	2000	Yes	25.67	1599	25.67
1466	Lagos	lga_42	facility_92	Public	Female	53	50 and above	Widowed/Divorced	360	25 months or more	Secondary	Self-employed	No	None	NGN18,000 and less	15000	Sole provider	Yes	Yes	yes	Yes	3000	500	yes	Yes	yes	1000	Yes	yes	1000	Yes	25.67	1600	25.67
1467	Lagos	lga_42	facility_92	Public	Male	29	25-34	Single	36	12 months or less	Tertiary	Self-employed	No	None	NGN19,000-99,000	25000	Sole provider	Yes	Yes	yes	Yes	5000	500	yes	Yes	yes	1000	Yes	yes	1000	Yes	25.67	1601	25.67
1468	Lagos	lga_42	facility_92	Public	Female	56	50 and above	Married/Cohabiting	360	25 months or more	Secondary	Unemployed	No	2023-02-01	NGN18,000 and less	10000	Joint provider	Yes	Yes	yes	Yes	5000	NA	no	No	yes	1000	Yes	no	NA	No	25.67	1602	25.67
1469	Lagos	lga_42	facility_92	Public	Female	39	35-49	Widowed/Divorced	36	25 months or more	Tertiary	Self-employed	No	2023-02-01	NGN19,000-99,000	39000	Sole provider	Yes	Yes	yes	Yes	7000	3000	yes	Yes	yes	6000	Yes	yes	2000	Yes	25.67	1603	25.67
1470	Lagos	lga_42	facility_92	Public	Female	28	25-34	Single	360	25 months or more	Secondary	Employed	No	None	NGN19,000-99,000	30000	Joint provider	Yes	Yes	yes	Yes	5000	2000	yes	Yes	yes	6000	Yes	yes	2000	Yes	25.67	1604	25.67
1471	Lagos	lga_42	facility_92	Public	Female	43	35-49	Single	23	13 - 24 months	Secondary	Self-employed	No	None	NGN18,000 and less	20000	Sole provider	Yes	Yes	yes	Yes	1000	1500	yes	Yes	yes	1000	Yes	no	NA	No	25.67	1605	25.67
1472	Lagos	lga_42	facility_92	Public	Male	62	50 and above	Married/Cohabiting	24	13 - 24 months	Tertiary	Unemployed	No	3 and above	NGN19,000-99,000	75000	Joint provider	Yes	Yes	yes	Yes	15000	3000	yes	Yes	yes	6000	Yes	yes	5000	Yes	25.67	1606	25.67
1473	Lagos	lga_42	facility_92	Public	Male	27	25-34	Single	24	13 - 24 months	Secondary	Unemployed	No	None	NGN18,000 and less	25000	Dependent	Yes	Yes	yes	Yes	5000	2000	yes	Yes	yes	2000	Yes	no	NA	No	25.67	1607	25.67
1474	Lagos	lga_42	facility_92	Public	Male	34	25-34	Married/Cohabiting	48	25 months or more	Secondary	Self-employed	No	None	NGN19,000-99,000	50000	Sole provider	Yes	Yes	yes	Yes	1000	500	yes	Yes	yes	1000	Yes	yes	1500	Yes	25.67	1608	25.67
1475	Lagos	lga_42	facility_92	Public	Female	32	25-34	Married/Cohabiting	360	25 months or more	Tertiary	Self-employed	No	3 and above	NGN19,000-99,000	30000	Joint provider	Yes	Yes	yes	Yes	5000	3000	yes	Yes	yes	3000	Yes	no	NA	No	25.67	1609	25.67
1476	Lagos	lga_42	facility_92	Public	Male	40	35-49	Widowed/Divorced	84	25 months or more	Secondary	Employed	No	3 and above	NGN19,000-99,000	35000	Sole provider	Yes	Yes	yes	Yes	2000	500	yes	Yes	yes	1500	Yes	no	NA	No	25.67	1610	25.67
1477	Lagos	lga_42	facility_92	Public	Male	28	25-34	Single	60	25 months or more	Secondary	Self-employed	No	None	NGN19,000-99,000	54000	Sole provider	Yes	Yes	yes	Yes	500	1000	yes	Yes	yes	1500	Yes	no	NA	No	25.67	1611	25.67
1478	Lagos	lga_42	facility_92	Public	Male	44	35-49	Married/Cohabiting	12	12 months or less	Tertiary	Employed	No	3 and above	NGN100,000 and above	120000	Joint provider	Yes	Yes	yes	Yes	30000	3000	yes	Yes	yes	6000	Yes	yes	7500	Yes	25.67	1612	25.67
1479	Lagos	lga_42	facility_92	Public	Male	23	18-24	Single	12	12 months or less	Tertiary	Unemployed	No	None	NGN19,000-99,000	10000	Dependent	Yes	Yes	yes	Yes	5000	3000	yes	Yes	yes	1000	Yes	yes	2000	Yes	25.67	1613	25.67
1480	Lagos	lga_42	facility_92	Public	Female	32	25-34	Widowed/Divorced	84	25 months or more	Secondary	Employed	No	None	NGN18,000 and less	12000	Sole provider	Yes	Yes	yes	Yes	2000	NA	no	No	yes	1000	Yes	no	NA	No	25.67	1614	25.67
1481	Lagos	lga_42	facility_92	Public	Male	35	35-49	Single	60	25 months or more	Secondary	Employed	No	None	NGN19,000-99,000	20000	Sole provider	Yes	Yes	yes	Yes	1000	1000	yes	Yes	yes	1000	Yes	no	NA	No	25.67	1616	25.67
1482	Lagos	lga_42	facility_92	Public	Female	34	25-34	Single	36	25 months or more	None	Self-employed	No	None	NGN18,000 and less	15000	Sole provider	Yes	Yes	yes	Yes	500	2000	yes	Yes	yes	3000	Yes	no	NA	No	25.67	1617	25.67
1483	Lagos	lga_42	facility_92	Public	Female	29	25-34	Single	36	25 months or more	Tertiary	Self-employed	No	None	NGN19,000-99,000	25000	Dependent	Yes	Yes	yes	Yes	4000	NA	no	No	yes	2000	Yes	no	NA	No	25.67	1618	25.67
1484	Lagos	lga_42	facility_92	Public	Male	44	35-49	Widowed/Divorced	12	12 months or less	Tertiary	Self-employed	No	3 and above	NGN19,000-99,000	60000	Sole provider	Yes	Yes	yes	Yes	10000	3000	yes	Yes	yes	6000	Yes	yes	2000	Yes	25.67	1619	25.67
1485	Lagos	lga_42	facility_92	Public	Male	60	50 and above	Married/Cohabiting	36	12 months or less	Tertiary	Unemployed	No	3 and above	NGN19,000-99,000	50000	Joint provider	Yes	Yes	yes	Yes	5000	2500	yes	Yes	yes	2000	Yes	yes	2000	Yes	25.67	1620	25.67
1486	Lagos	lga_42	facility_92	Public	Male	40	35-49	Married/Cohabiting	20	13 - 24 months	Tertiary	Employed	No	2023-02-01	NGN19,000-99,000	85000	Joint provider	Yes	Yes	yes	Yes	10000	3000	yes	Yes	yes	6000	Yes	yes	4000	Yes	25.67	1621	25.67
1487	Lagos	lga_42	facility_92	Public	Female	45	35-49	Married/Cohabiting	8	12 months or less	Secondary	Self-employed	No	2023-02-01	NGN19,000-99,000	20000	Sole provider	Yes	Yes	yes	Yes	30000	3000	yes	Yes	yes	6000	Yes	yes	7500	Yes	25.67	1622	25.67
1488	Lagos	lga_42	facility_93	Public	Male	19	18-24	Single	12	12 months or less	Secondary	Self-employed	No	None	NGN19,000-99,000	20000	Dependent	Yes	Yes	yes	Yes	30000	3000	yes	Yes	yes	6000	Yes	no	NA	No	22.71	1623	22.71
1489	Lagos	lga_42	facility_93	Public	Male	59	50 and above	Married/Cohabiting	60	25 months or more	Tertiary	Unemployed	No	2023-02-01	NGN19,000-99,000	54000	Sole provider	Yes	Yes	yes	Yes	5000	3000	yes	Yes	yes	2000	Yes	no	NA	No	22.71	1624	22.71
1490	Lagos	lga_42	facility_93	Public	Female	34	25-34	Married/Cohabiting	9	12 months or less	Secondary	Self-employed	No	2023-02-01	NGN19,000-99,000	80000	Joint provider	Yes	Yes	yes	Yes	30000	3000	yes	Yes	yes	6000	Yes	yes	7500	Yes	22.71	1625	22.71
1491	Lagos	lga_42	facility_93	Public	Male	38	35-49	Married/Cohabiting	48	25 months or more	Tertiary	Self-employed	No	2023-02-01	NGN19,000-99,000	70000	Joint provider	Yes	Yes	no	No	NA	3000	yes	Yes	yes	1000	Yes	no	NA	No	22.71	1626	22.71
1492	Lagos	lga_42	facility_93	Public	Female	65	50 and above	Married/Cohabiting	32	25 months or more	Secondary	Unemployed	No	2023-02-01	NGN19,000-99,000	26000	Dependent	Yes	Yes	no	No	NA	NA	no	No	yes	1000	Yes	no	NA	No	22.71	1627	22.71
1493	Lagos	lga_42	facility_93	Public	Female	38	35-49	Married/Cohabiting	120	25 months or more	Primary	Self-employed	No	3 and above	NGN19,000-99,000	20000	Joint provider	Yes	Yes	no	No	NA	500	yes	Yes	yes	2000	Yes	no	NA	No	22.71	1628	22.71
1494	Lagos	lga_42	facility_93	Public	Male	34	25-34	Single	8	12 months or less	None	Employed	No	2023-02-01	NGN18,000 and less	18000	Dependent	Yes	Yes	yes	Yes	5000	2500	yes	Yes	yes	2000	Yes	yes	5000	Yes	22.71	1629	22.71
1495	Lagos	lga_42	facility_93	Public	Male	19	18-24	Single	16	12 months or less	Secondary	Self-employed	No	None	NGN18,000 and less	5000	Joint provider	Yes	Yes	yes	Yes	5000	NA	no	No	no	NA	No	no	NA	No	22.71	1630	22.71
1496	Lagos	lga_42	facility_93	Public	Male	29	25-34	Single	12	12 months or less	Tertiary	Employed	No	None	NGN19,000-99,000	30000	Sole provider	Yes	Yes	no	No	NA	NA	no	No	no	NA	No	no	NA	No	22.71	1631	22.71
1497	Lagos	lga_42	facility_93	Public	Female	33	25-34	Married/Cohabiting	24	12 months or less	Primary	Employed	No	2023-02-01	NGN19,000-99,000	20000	Sole provider	Yes	Yes	yes	Yes	5000	500	yes	Yes	no	NA	No	yes	3500	Yes	22.71	1632	22.71
1498	Lagos	lga_42	facility_93	Public	Female	47	35-49	Married/Cohabiting	120	25 months or more	Tertiary	Self-employed	No	2023-02-01	NGN19,000-99,000	40000	Joint provider	Yes	Yes	yes	Yes	4000	500	yes	Yes	yes	2000	Yes	no	NA	No	22.71	1633	22.71
1499	Lagos	lga_42	facility_93	Public	Female	40	35-49	Widowed/Divorced	76	25 months or more	None	Self-employed	No	3 and above	NGN19,000-99,000	99999	Sole provider	Yes	Yes	yes	Yes	5000	NA	no	No	yes	2000	Yes	no	NA	No	22.71	1634	22.71
1500	Lagos	lga_42	facility_93	Public	Male	22	18-24	Single	108	25 months or more	Secondary	Unemployed	Yes	None	NGN19,000-99,000	0	Dependent	Yes	Yes	yes	Yes	25000	5000	yes	Yes	yes	4000	Yes	no	NA	No	22.71	1635	22.71
1501	Lagos	lga_42	facility_93	Public	Male	55	50 and above	Married/Cohabiting	18	13 - 24 months	Secondary	Self-employed	No	3 and above	NGN19,000-99,000	20000	Joint provider	Yes	Yes	yes	Yes	30000	3000	yes	Yes	yes	1000	Yes	no	NA	No	22.71	1636	22.71
1502	Lagos	lga_42	facility_93	Public	Female	44	35-49	Married/Cohabiting	120	25 months or more	Tertiary	Self-employed	No	3 and above	NGN19,000-99,000	30000	Sole provider	Yes	Yes	yes	Yes	5000	2000	yes	Yes	yes	2000	Yes	no	NA	No	22.71	1637	22.71
1503	Lagos	lga_42	facility_93	Public	Female	25	25-34	Single	12	12 months or less	Tertiary	Self-employed	No	3 and above	NGN19,000-99,000	40000	Joint provider	Yes	Yes	yes	Yes	1000	3000	yes	Yes	yes	6000	Yes	no	NA	No	22.71	1638	22.71
1504	Lagos	lga_42	facility_93	Public	Male	52	50 and above	Married/Cohabiting	200	25 months or more	Secondary	Self-employed	No	3 and above	NGN18,000 and less	20000	Sole provider	Yes	Yes	yes	Yes	5000	2000	yes	Yes	yes	1000	Yes	no	NA	No	22.71	1639	22.71
1505	Lagos	lga_42	facility_93	Public	Female	47	35-49	Married/Cohabiting	12	12 months or less	Primary	Self-employed	No	3 and above	NGN18,000 and less	10000	Joint provider	Yes	Yes	yes	Yes	5000	3000	yes	Yes	yes	3000	Yes	no	NA	No	22.71	1640	22.71
1506	Lagos	lga_42	facility_93	Public	Female	38	35-49	Married/Cohabiting	200	25 months or more	Secondary	Self-employed	No	2023-02-01	NGN18,000 and less	5000	Sole provider	Yes	Yes	no	No	NA	NA	no	No	no	NA	No	no	NA	No	22.71	1641	22.71
1507	Lagos	lga_42	facility_93	Public	Male	40	35-49	Married/Cohabiting	120	25 months or more	Secondary	Employed	No	2023-02-01	NGN19,000-99,000	20000	Sole provider	Yes	Yes	yes	Yes	1000	1000	yes	Yes	yes	1000	Yes	no	NA	No	22.71	1642	22.71
1508	Lagos	lga_42	facility_93	Public	Female	41	35-49	Married/Cohabiting	120	25 months or more	Secondary	Self-employed	No	None	NGN18,000 and less	5000	Joint provider	Yes	Yes	yes	Yes	1000	500	yes	Yes	yes	4000	Yes	no	NA	No	22.71	1643	22.71
1509	Lagos	lga_42	facility_93	Public	Female	47	35-49	Married/Cohabiting	12	12 months or less	Primary	Self-employed	No	3 and above	NGN19,000-99,000	30000	Sole provider	Yes	Yes	yes	Yes	10000	3000	yes	Yes	yes	2000	Yes	no	NA	No	22.71	1644	22.71
1510	Lagos	lga_42	facility_93	Public	Female	45	35-49	Married/Cohabiting	24	12 months or less	Secondary	Self-employed	No	2023-02-01	NGN19,000-99,000	50000	Joint provider	Yes	Yes	yes	Yes	5000	2000	yes	Yes	yes	2000	Yes	no	NA	No	22.71	1645	22.71
1511	Lagos	lga_42	facility_93	Public	Male	56	50 and above	Widowed/Divorced	36	13 - 24 months	Tertiary	Self-employed	No	3 and above	NGN19,000-99,000	50000	Dependent	Yes	Yes	yes	Yes	6000	1000	yes	Yes	yes	1500	Yes	no	NA	No	22.71	1646	22.71
1512	Lagos	lga_42	facility_93	Public	Female	40	35-49	Married/Cohabiting	120	25 months or more	Secondary	Employed	No	3 and above	NGN19,000-99,000	20000	Joint provider	Yes	Yes	yes	Yes	2000	2000	yes	Yes	yes	1000	Yes	no	NA	No	22.71	1647	22.71
1513	Lagos	lga_42	facility_93	Public	Female	40	35-49	Married/Cohabiting	300	25 months or more	Secondary	Self-employed	No	3 and above	NGN18,000 and less	18000	Sole provider	Yes	Yes	yes	Yes	5000	3000	yes	Yes	yes	1000	Yes	no	NA	No	22.71	1648	22.71
1514	Lagos	lga_42	facility_93	Public	Male	50	50 and above	Married/Cohabiting	12	12 months or less	Tertiary	Self-employed	No	3 and above	NGN19,000-99,000	55000	Joint provider	Yes	Yes	yes	Yes	10000	3000	yes	Yes	yes	6000	Yes	yes	2000	Yes	22.71	1649	22.71
1515	Lagos	lga_42	facility_93	Public	Male	36	35-49	Married/Cohabiting	76	25 months or more	Secondary	Self-employed	No	2023-02-01	NGN18,000 and less	15000	Sole provider	Yes	Yes	yes	Yes	3000	NA	no	No	yes	1000	Yes	no	NA	No	22.71	1650	22.71
1516	Lagos	lga_42	facility_93	Public	Female	52	50 and above	Married/Cohabiting	150	25 months or more	Secondary	Self-employed	No	2023-02-01	NGN18,000 and less	15000	Sole provider	Yes	Yes	no	No	NA	NA	no	No	no	NA	No	no	NA	No	22.71	1651	22.71
1517	Lagos	lga_42	facility_93	Public	Female	37	35-49	Married/Cohabiting	36	25 months or more	Secondary	Self-employed	No	3 and above	NGN19,000-99,000	25000	Joint provider	Yes	Yes	no	No	NA	NA	no	No	no	NA	No	no	NA	No	22.71	1652	22.71
1518	Lagos	lga_42	facility_93	Public	Female	45	35-49	Married/Cohabiting	48	25 months or more	Tertiary	Self-employed	No	3 and above	NGN19,000-99,000	40000	Joint provider	Yes	Yes	no	No	NA	NA	no	No	no	NA	No	no	NA	No	22.71	1653	22.71
1519	Lagos	lga_42	facility_93	Public	Female	48	35-49	Widowed/Divorced	8	12 months or less	Tertiary	Employed	Yes	3 and above	NGN19,000-99,000	70000	Sole provider	Yes	Yes	no	No	NA	1500	yes	Yes	yes	1000	Yes	no	NA	No	22.71	1654	22.71
1520	Lagos	lga_42	facility_93	Public	Female	40	35-49	Married/Cohabiting	84	25 months or more	Secondary	Self-employed	No	2023-02-01	NGN19,000-99,000	20000	Joint provider	Yes	Yes	no	No	NA	5000	yes	Yes	yes	2000	Yes	no	NA	No	22.71	1655	22.71
1521	Lagos	lga_42	facility_94	Public	Female	56	50 and above	Widowed/Divorced	150	25 months or more	Secondary	Self-employed	No	2023-02-01	NGN19,000-99,000	29000	Joint provider	Yes	Yes	no	No	NA	NA	no	No	no	NA	No	no	NA	No	150.06	1656	150.06
1522	Lagos	lga_42	facility_94	Public	Male	39	35-49	Married/Cohabiting	120	25 months or more	Secondary	Self-employed	No	3 and above	NGN19,000-99,000	45000	Joint provider	Yes	Yes	yes	Yes	3000	2000	yes	Yes	yes	2500	Yes	yes	3000	Yes	150.06	1657	150.06
1523	Lagos	lga_42	facility_94	Public	Female	48	35-49	Married/Cohabiting	72	25 months or more	Secondary	Self-employed	No	2023-02-01	NGN18,000 and less	25000	Joint provider	Yes	Yes	yes	Yes	1000	1000	yes	Yes	yes	1500	Yes	no	NA	No	150.06	1658	150.06
1524	Lagos	lga_42	facility_94	Public	Male	56	50 and above	Widowed/Divorced	144	25 months or more	Tertiary	Unemployed	No	2023-02-01	NGN19,000-99,000	40000	Joint provider	Yes	Yes	yes	Yes	2500	1000	yes	Yes	yes	1000	Yes	yes	5000	Yes	150.06	1660	150.06
1525	Lagos	lga_42	facility_94	Public	Male	39	35-49	Married/Cohabiting	120	25 months or more	Secondary	Self-employed	No	3 and above	NGN19,000-99,000	3000	Joint provider	Yes	Yes	yes	Yes	3500	1500	yes	Yes	yes	2000	Yes	yes	5000	Yes	150.06	1661	150.06
1526	Lagos	lga_42	facility_94	Public	Male	36	35-49	Single	38	13 - 24 months	Tertiary	Self-employed	No	2023-02-01	NGN19,000-99,000	30000	Sole provider	Yes	Yes	yes	Yes	4000	3000	yes	Yes	yes	1000	Yes	yes	1000	Yes	150.06	1662	150.06
1527	Lagos	lga_42	facility_94	Public	Male	59	50 and above	Married/Cohabiting	100	25 months or more	Secondary	Unemployed	No	3 and above	NGN19,000-99,000	30000	Dependent	Yes	Yes	no	No	NA	NA	no	No	no	NA	No	no	NA	No	150.06	1663	150.06
1528	Lagos	lga_42	facility_94	Public	Male	43	35-49	Married/Cohabiting	36	13 - 24 months	Tertiary	Self-employed	No	3 and above	NGN19,000-99,000	60000	Joint provider	Yes	Yes	yes	Yes	5000	3000	yes	Yes	yes	2000	Yes	yes	2000	Yes	150.06	1664	150.06
1529	Lagos	lga_42	facility_94	Public	Female	26	25-34	Single	24	13 - 24 months	Tertiary	Unemployed	No	None	NGN19,000-99,000	25000	Dependent	Yes	Yes	no	No	NA	NA	no	No	yes	1000	Yes	no	NA	No	150.06	1665	150.06
1530	Lagos	lga_42	facility_94	Public	Male	22	18-24	Single	24	13 - 24 months	Tertiary	Unemployed	No	None	NGN19,000-99,000	5000	Dependent	Yes	Yes	no	No	NA	NA	no	No	no	NA	No	no	NA	No	150.06	1666	150.06
1531	Lagos	lga_42	facility_94	Public	Female	45	35-49	Married/Cohabiting	24	13 - 24 months	Tertiary	Self-employed	No	3 and above	NGN18,000 and less	0	Dependent	Yes	Yes	no	No	NA	NA	no	No	no	NA	No	no	NA	No	150.06	1667	150.06
1532	Lagos	lga_42	facility_94	Public	Female	50	50 and above	Married/Cohabiting	24	12 months or less	Tertiary	Employed	No	3 and above	NGN19,000-99,000	50000	Joint provider	Yes	Yes	yes	Yes	10000	3000	yes	Yes	yes	2000	Yes	yes	2000	Yes	150.06	1668	150.06
1533	Lagos	lga_42	facility_94	Public	Female	45	35-49	Married/Cohabiting	480	25 months or more	Tertiary	Unemployed	No	2023-02-01	NGN19,000-99,000	0	Dependent	Yes	Yes	yes	Yes	5000	3000	yes	Yes	yes	2000	Yes	yes	2000	Yes	150.06	1669	150.06
1534	Lagos	lga_42	facility_94	Public	Female	40	35-49	Married/Cohabiting	360	25 months or more	Tertiary	Unemployed	No	3 and above	NGN18,000 and less	0	Dependent	Yes	Yes	yes	Yes	5000	2500	yes	Yes	yes	1000	Yes	yes	5000	Yes	150.06	1670	150.06
1535	Lagos	lga_42	facility_94	Public	Male	55	50 and above	Married/Cohabiting	400	25 months or more	Tertiary	Unemployed	No	2023-02-01	NGN19,000-99,000	40000	Joint provider	Yes	Yes	yes	Yes	10000	1000	yes	Yes	yes	1000	Yes	yes	2000	Yes	150.06	1671	150.06
1536	Lagos	lga_42	facility_94	Public	Male	33	25-34	Single	120	25 months or more	Secondary	Self-employed	No	None	NGN19,000-99,000	45000	Sole provider	Yes	Yes	yes	Yes	1500	1000	yes	Yes	yes	1000	Yes	yes	2000	Yes	150.06	1672	150.06
1537	Lagos	lga_42	facility_94	Public	Female	58	50 and above	Widowed/Divorced	78	25 months or more	Secondary	Self-employed	No	2023-02-01	NGN18,000 and less	18000	Sole provider	Yes	Yes	yes	Yes	3000	1500	yes	Yes	yes	1000	Yes	yes	1000	Yes	150.06	1673	150.06
1538	Lagos	lga_42	facility_94	Public	Male	45	35-49	Married/Cohabiting	168	25 months or more	Secondary	Self-employed	No	3 and above	NGN18,000 and less	15000	Joint provider	Yes	Yes	yes	Yes	1000	1500	yes	Yes	yes	1000	Yes	yes	1000	Yes	150.06	1674	150.06
1539	Lagos	lga_42	facility_94	Public	Male	52	50 and above	Widowed/Divorced	78	25 months or more	None	Self-employed	No	None	NGN18,000 and less	15000	Sole provider	Yes	Yes	yes	Yes	1000	NA	no	No	yes	500	Yes	no	NA	No	150.06	1675	150.06
1540	Lagos	lga_42	facility_94	Public	Female	45	35-49	Married/Cohabiting	78	25 months or more	Secondary	Employed	No	3 and above	NGN19,000-99,000	60000	Sole provider	Yes	Yes	yes	Yes	3000	NA	no	No	yes	2000	Yes	yes	3000	Yes	150.06	1676	150.06
1541	Lagos	lga_42	facility_94	Public	Female	49	35-49	Widowed/Divorced	72	25 months or more	None	Self-employed	No	2023-02-01	NGN18,000 and less	12000	Dependent	Yes	Yes	yes	Yes	1500	500	yes	Yes	yes	1000	Yes	no	NA	No	150.06	1677	150.06
1542	Lagos	lga_42	facility_94	Public	Female	33	25-34	Single	48	25 months or more	Tertiary	Self-employed	No	None	NGN19,000-99,000	25000	Sole provider	Yes	Yes	yes	Yes	500	1000	yes	Yes	yes	2000	Yes	yes	3000	Yes	150.06	1678	150.06
1543	Lagos	lga_42	facility_94	Public	Female	29	25-34	Single	24	13 - 24 months	Tertiary	Self-employed	No	None	NGN19,000-99,000	28000	Sole provider	Yes	Yes	yes	Yes	3000	NA	no	No	yes	1000	Yes	yes	1000	Yes	150.06	1679	150.06
1544	Lagos	lga_42	facility_94	Public	Female	46	35-49	Widowed/Divorced	36	25 months or more	Secondary	Self-employed	No	2023-02-01	NGN19,000-99,000	34000	Joint provider	Yes	Yes	no	No	NA	NA	no	No	no	NA	No	yes	1000	Yes	150.06	1680	150.06
1545	Lagos	lga_43	facility_95	Public	Female	32	25-34	Single	36	25 months or more	Secondary	Unemployed	No	2023-02-01	NGN18,000 and less	9999	Dependent	Yes	Yes	no	No	NA	1000	yes	Yes	yes	1000	Yes	no	NA	No	20.03	1682	20.03
1546	Lagos	lga_43	facility_95	Public	Female	44	35-49	Married/Cohabiting	16	13 - 24 months	Secondary	Self-employed	No	None	NGN18,000 and less	10000	Sole provider	Yes	Yes	yes	Yes	25000	1000	yes	Yes	yes	2000	Yes	no	NA	No	20.03	1683	20.03
1547	Lagos	lga_43	facility_95	Public	Male	32	25-34	Single	42	13 - 24 months	Tertiary	Self-employed	No	None	NGN19,000-99,000	50000	Sole provider	Yes	Yes	yes	Yes	2000	1000	yes	Yes	yes	3000	Yes	no	NA	No	20.03	1684	20.03
1548	Lagos	lga_43	facility_95	Public	Female	39	35-49	Married/Cohabiting	24	12 months or less	Primary	Self-employed	Yes	None	NGN18,000 and less	0	Joint provider	Yes	Yes	no	No	NA	NA	no	No	no	0	No	no	NA	No	20.03	1685	20.03
1549	Lagos	lga_43	facility_95	Public	Female	30	25-34	Married/Cohabiting	108	25 months or more	Secondary	Self-employed	No	3 and above	NGN19,000-99,000	50000	Joint provider	Yes	Yes	yes	Yes	3000	2000	yes	Yes	yes	1000	Yes	no	NA	No	20.03	1687	20.03
1550	Lagos	lga_43	facility_95	Public	Male	63	50 and above	Married/Cohabiting	18	13 - 24 months	Tertiary	Unemployed	No	None	NGN18,000 and less	0	Dependent	Yes	Yes	no	No	NA	2000	yes	Yes	yes	1000	Yes	no	NA	No	20.03	1688	20.03
1551	Lagos	lga_43	facility_95	Public	Female	42	35-49	Married/Cohabiting	32	25 months or more	Tertiary	Self-employed	No	3 and above	NGN18,000 and less	5000	Joint provider	Yes	Yes	no	No	NA	NA	no	No	yes	500	Yes	no	NA	No	20.03	1689	20.03
1552	Lagos	lga_43	facility_95	Public	Male	43	35-49	Married/Cohabiting	36	12 months or less	Secondary	Self-employed	No	3 and above	NGN19,000-99,000	20000	Joint provider	Yes	Yes	yes	Yes	2000	200	yes	Yes	yes	200	Yes	yes	2500	Yes	20.03	1690	20.03
1553	Lagos	lga_43	facility_95	Public	Female	29	25-34	Married/Cohabiting	12	12 months or less	Tertiary	Self-employed	No	None	NGN19,000-99,000	15000	Joint provider	Yes	Yes	yes	Yes	3000	1000	yes	Yes	yes	2000	Yes	yes	3000	Yes	20.03	1691	20.03
1554	Lagos	lga_43	facility_95	Public	Female	52	50 and above	Single	60	25 months or more	None	Employed	No	2023-02-01	NGN18,000 and less	10000	Sole provider	Yes	Yes	yes	Yes	500	1000	yes	Yes	yes	1000	Yes	no	NA	No	20.03	1692	20.03
1555	Lagos	lga_43	facility_95	Public	Male	55	50 and above	Married/Cohabiting	48	25 months or more	Secondary	Unemployed	No	2023-02-01	NGN18,000 and less	12500	Joint provider	Yes	Yes	yes	Yes	5000	1000	yes	Yes	yes	1000	Yes	no	NA	No	20.03	1693	20.03
1556	Lagos	lga_43	facility_95	Public	Female	32	25-34	Widowed/Divorced	72	25 months or more	Tertiary	Self-employed	No	None	NGN19,000-99,000	30000	Sole provider	Yes	Yes	yes	Yes	5000	1000	yes	Yes	yes	2000	Yes	yes	5000	Yes	20.03	1694	20.03
1557	Lagos	lga_43	facility_95	Public	Female	24	18-24	Married/Cohabiting	96	25 months or more	Secondary	Self-employed	No	3 and above	NGN18,000 and less	18000	Joint provider	Yes	Yes	no	No	NA	1000	yes	Yes	yes	1000	Yes	no	NA	No	20.03	1695	20.03
1558	Lagos	lga_43	facility_95	Public	Female	31	25-34	Widowed/Divorced	24	13 - 24 months	Secondary	Employed	No	3 and above	NGN19,000-99,000	20000	Sole provider	Yes	Yes	yes	Yes	1000	1000	yes	Yes	yes	1500	Yes	no	NA	No	20.03	1699	20.03
1559	Lagos	lga_43	facility_95	Public	Male	51	50 and above	Single	132	13 - 24 months	Secondary	Self-employed	No	None	NGN19,000-99,000	9999	Sole provider	Yes	Yes	yes	Yes	5000	2000	yes	Yes	yes	3000	Yes	no	NA	No	20.03	1700	20.03
1560	Lagos	lga_43	facility_95	Public	Female	30	25-34	Married/Cohabiting	12	12 months or less	Secondary	Unemployed	No	3 and above	NGN100,000 and above	9999	Dependent	Yes	Yes	no	No	NA	1500	yes	Yes	yes	1000	Yes	no	NA	No	20.03	1701	20.03
1561	Lagos	lga_43	facility_95	Public	Male	25	25-34	Single	48	25 months or more	Secondary	Employed	No	2023-02-01	NGN18,000 and less	9999	Joint provider	Yes	Yes	yes	Yes	5000	1000	yes	Yes	yes	1000	Yes	no	NA	No	20.03	1702	20.03
1562	Lagos	lga_43	facility_95	Public	Female	42	35-49	Married/Cohabiting	72	25 months or more	Tertiary	Self-employed	No	None	NGN19,000-99,000	20000	Joint provider	Yes	Yes	yes	Yes	2000	2000	yes	Yes	yes	1000	Yes	no	NA	No	20.03	1704	20.03
1563	Lagos	lga_43	facility_95	Public	Female	29	25-34	Married/Cohabiting	84	25 months or more	None	Unemployed	No	2023-02-01	NGN18,000 and less	0	Dependent	Yes	Yes	no	No	NA	NA	no	No	no	NA	No	no	NA	No	20.03	1705	20.03
1564	Lagos	lga_43	facility_96	Public	Female	42	35-49	Single	17	13 - 24 months	Secondary	Self-employed	No	3 and above	NGN19,000-99,000	5000	Joint provider	Yes	Yes	yes	Yes	5000	500	yes	Yes	yes	500	Yes	no	NA	No	112.31	1710	112.31
1565	Lagos	lga_43	facility_96	Public	Male	52	50 and above	Married/Cohabiting	60	25 months or more	Tertiary	Self-employed	No	3 and above	NGN19,000-99,000	35000	Joint provider	Yes	Yes	yes	Yes	5000	2000	yes	Yes	yes	1500	Yes	no	NA	No	112.31	1711	112.31
1566	Lagos	lga_43	facility_96	Public	Male	38	35-49	Married/Cohabiting	84	25 months or more	Secondary	Unemployed	No	2023-02-01	NGN18,000 and less	9999	Joint provider	Yes	Yes	yes	Yes	5000	500	yes	Yes	yes	500	Yes	no	NA	No	112.31	1712	112.31
1567	Lagos	lga_43	facility_96	Public	Female	45	35-49	Married/Cohabiting	84	25 months or more	Primary	Unemployed	No	2023-02-01	NGN19,000-99,000	0	Dependent	Yes	Yes	yes	Yes	5000	2000	yes	Yes	yes	1000	Yes	no	NA	No	112.31	1713	112.31
1568	Lagos	lga_43	facility_96	Public	Female	30	25-34	Single	50	25 months or more	Secondary	Employed	No	3 and above	NGN19,000-99,000	10000	Joint provider	Yes	Yes	yes	Yes	500	500	yes	Yes	yes	500	Yes	no	NA	No	112.31	1714	112.31
1569	Lagos	lga_43	facility_96	Public	Female	29	25-34	Married/Cohabiting	12	12 months or less	Tertiary	Self-employed	No	None	NGN19,000-99,000	9999	Joint provider	Yes	Yes	yes	Yes	500	200	yes	Yes	no	NA	No	no	NA	No	112.31	1715	112.31
1570	Lagos	lga_43	facility_96	Public	Female	28	25-34	Married/Cohabiting	72	25 months or more	Tertiary	Self-employed	No	None	NGN18,000 and less	20000	Joint provider	Yes	Yes	yes	Yes	9999	2000	yes	Yes	yes	1000	Yes	no	NA	No	112.31	1716	112.31
1571	Lagos	lga_43	facility_96	Public	Male	62	50 and above	Married/Cohabiting	168	25 months or more	Primary	Self-employed	No	None	NGN19,000-99,000	35000	Sole provider	Yes	Yes	no	No	NA	2000	yes	Yes	yes	4000	Yes	no	NA	No	112.31	1718	112.31
1572	Lagos	lga_43	facility_96	Public	Female	38	35-49	Single	24	13 - 24 months	Secondary	Self-employed	No	None	NGN18,000 and less	12000	Sole provider	Yes	Yes	yes	Yes	3000	1000	yes	Yes	yes	500	Yes	no	NA	No	112.31	1719	112.31
1573	Lagos	lga_43	facility_96	Public	Female	42	35-49	Married/Cohabiting	48	25 months or more	Secondary	Self-employed	No	3 and above	NGN19,000-99,000	50000	Joint provider	Yes	Yes	yes	Yes	10000	2500	yes	Yes	yes	5500	Yes	no	NA	No	112.31	1720	112.31
1574	Lagos	lga_43	facility_96	Public	Female	27	25-34	Married/Cohabiting	24	13 - 24 months	Secondary	Self-employed	No	2023-02-01	NGN19,000-99,000	9999	Joint provider	Yes	Yes	yes	Yes	2000	1000	yes	Yes	yes	1000	Yes	no	NA	No	112.31	1721	112.31
1575	Lagos	lga_43	facility_96	Public	Male	50	50 and above	Married/Cohabiting	96	25 months or more	Secondary	Self-employed	No	3 and above	NGN18,000 and less	15000	Sole provider	Yes	Yes	yes	Yes	1000	2000	yes	Yes	yes	1000	Yes	no	NA	No	112.31	1722	112.31
1576	Lagos	lga_43	facility_96	Public	Male	37	35-49	Single	48	25 months or more	Secondary	Self-employed	No	2023-02-01	NGN19,000-99,000	20000	Sole provider	Yes	Yes	yes	Yes	5000	1000	yes	Yes	yes	1000	Yes	no	NA	No	112.31	1723	112.31
1577	Lagos	lga_43	facility_96	Public	Female	40	35-49	Single	14	13 - 24 months	Tertiary	Self-employed	No	2023-02-01	NGN19,000-99,000	20000	Joint provider	Yes	Yes	yes	Yes	10000	2000	yes	Yes	yes	2000	Yes	yes	5000	Yes	112.31	1724	112.31
1578	Lagos	lga_43	facility_96	Public	Male	51	50 and above	Married/Cohabiting	36	25 months or more	Tertiary	Self-employed	No	None	NGN100,000 and above	100000	Joint provider	Yes	Yes	yes	Yes	10000	2000	yes	Yes	yes	3000	Yes	no	NA	No	112.31	1725	112.31
1579	Lagos	lga_43	facility_96	Public	Female	69	50 and above	Widowed/Divorced	48	25 months or more	Primary	Self-employed	No	None	NGN18,000 and less	15000	Sole provider	Yes	Yes	yes	Yes	5000	1000	yes	Yes	yes	2000	Yes	no	NA	No	112.31	1726	112.31
1580	Lagos	lga_43	facility_96	Public	Female	28	25-34	Married/Cohabiting	24	12 months or less	Secondary	Unemployed	No	None	NGN18,000 and less	0	Dependent	Yes	Yes	yes	Yes	1000	500	yes	Yes	yes	500	Yes	no	NA	No	112.31	1727	112.31
1581	Lagos	lga_43	facility_96	Public	Male	49	35-49	Married/Cohabiting	144	25 months or more	Tertiary	Employed	No	3 and above	NGN19,000-99,000	40000	Joint provider	Yes	Yes	yes	Yes	5000	2000	yes	Yes	yes	2000	Yes	yes	4000	Yes	112.31	1728	112.31
1582	Lagos	lga_43	facility_96	Public	Female	41	35-49	Married/Cohabiting	60	25 months or more	Secondary	Self-employed	No	3 and above	NGN19,000-99,000	30000	Joint provider	Yes	Yes	yes	Yes	5000	500	yes	Yes	yes	1000	Yes	no	NA	No	112.31	1730	112.31
1583	Lagos	lga_43	facility_96	Public	Female	39	35-49	Single	58	25 months or more	Tertiary	Self-employed	No	2023-02-01	NGN19,000-99,000	20000	Sole provider	Yes	Yes	yes	Yes	5000	2000	yes	Yes	yes	3000	Yes	no	NA	No	112.31	1731	112.31
1584	Lagos	lga_44	facility_99	Public	Female	27	25-34	Single	8	12 months or less	Secondary	Employed	No	None	NGN19,000-99,000	15000	Sole provider	Yes	Yes	yes	Yes	500	2000	yes	Yes	yes	1000	Yes	no	NA	No	59.16	1760	59.16
1585	Lagos	lga_44	facility_99	Public	Female	38	35-49	Married/Cohabiting	72	25 months or more	Primary	Self-employed	No	3 and above	NGN19,000-99,000	10000	Joint provider	Yes	Yes	no	No	NA	200	yes	Yes	yes	200	Yes	no	NA	No	59.16	1761	59.16
1586	Lagos	lga_44	facility_99	Public	Female	40	35-49	Widowed/Divorced	13	13 - 24 months	Primary	Self-employed	No	None	NGN19,000-99,000	15000	Sole provider	Yes	Yes	no	No	NA	NA	no	No	no	NA	No	no	NA	No	59.16	1762	59.16
1587	Lagos	lga_44	facility_99	Public	Female	52	50 and above	Widowed/Divorced	36	25 months or more	None	Self-employed	No	None	NGN18,000 and less	8000	Sole provider	Yes	Yes	yes	Yes	1000	1000	yes	Yes	yes	1000	Yes	no	NA	No	59.16	1763	59.16
1588	Lagos	lga_44	facility_99	Public	Female	55	50 and above	Widowed/Divorced	12	12 months or less	Secondary	Self-employed	No	2023-02-01	NGN19,000-99,000	10000	Sole provider	Yes	Yes	no	No	NA	NA	no	No	no	NA	No	no	NA	No	59.16	1764	59.16
1589	Lagos	lga_44	facility_99	Public	Female	38	35-49	Married/Cohabiting	48	25 months or more	Tertiary	Unemployed	No	None	NGN19,000-99,000	0	Dependent	Yes	Yes	no	No	NA	NA	no	No	no	NA	No	no	NA	No	59.16	1765	59.16
1590	Lagos	lga_44	facility_99	Public	Female	32	25-34	Single	36	13 - 24 months	Secondary	Self-employed	No	2023-02-01	NGN19,000-99,000	30000	Joint provider	Yes	Yes	yes	Yes	30000	2000	yes	Yes	yes	4000	Yes	yes	5000	Yes	59.16	1766	59.16
1591	Lagos	lga_44	facility_99	Public	Female	47	35-49	Widowed/Divorced	36	25 months or more	None	Self-employed	No	3 and above	NGN19,000-99,000	60000	Sole provider	Yes	Yes	no	No	NA	200	yes	Yes	yes	500	Yes	no	NA	No	59.16	1767	59.16
1592	Lagos	lga_44	facility_99	Public	Female	30	25-34	Married/Cohabiting	36	25 months or more	Secondary	Self-employed	No	3 and above	NGN19,000-99,000	20000	Joint provider	Yes	Yes	no	No	NA	500	yes	Yes	yes	1000	Yes	no	NA	No	59.16	1768	59.16
1593	Lagos	lga_44	facility_99	Public	Female	29	25-34	Married/Cohabiting	12	12 months or less	Tertiary	Self-employed	No	2023-02-01	NGN100,000 and above	40000	Joint provider	Yes	Yes	yes	Yes	5000	2500	yes	Yes	yes	4000	Yes	no	NA	No	59.16	1769	59.16
1594	Lagos	lga_44	facility_99	Public	Female	34	25-34	Married/Cohabiting	7	12 months or less	None	Self-employed	No	None	NGN19,000-99,000	15000	Dependent	Yes	Yes	yes	Yes	1000	2000	yes	Yes	yes	1000	Yes	no	NA	No	59.16	1770	59.16
1595	Lagos	lga_44	facility_99	Public	Female	40	35-49	Married/Cohabiting	7	12 months or less	Secondary	Unemployed	No	3 and above	NGN19,000-99,000	0	Dependent	Yes	Yes	no	No	NA	500	yes	Yes	yes	1000	Yes	no	NA	No	59.16	1771	59.16
1596	Lagos	lga_44	facility_99	Public	Female	30	25-34	Single	24	12 months or less	Secondary	Self-employed	No	None	NGN19,000-99,000	15000	Sole provider	Yes	Yes	no	No	NA	NA	no	No	no	NA	No	no	NA	No	59.16	1772	59.16
1597	Lagos	lga_44	facility_99	Public	Female	45	35-49	Married/Cohabiting	48	25 months or more	Secondary	Self-employed	No	2023-02-01	NGN19,000-99,000	20000	Joint provider	Yes	Yes	yes	Yes	3000	2500	yes	Yes	yes	2000	Yes	yes	1000	Yes	59.16	1774	59.16
1598	Lagos	lga_44	facility_99	Public	Female	33	25-34	Married/Cohabiting	36	25 months or more	Primary	Self-employed	No	3 and above	NGN19,000-99,000	30000	Joint provider	Yes	Yes	no	No	NA	200	yes	Yes	yes	500	Yes	no	NA	No	59.16	1775	59.16
